# Supplementary material for: Overweight and obesity association with mortality in patients with heart failure and reduced or preserved ejection fraction-a cohort study
Source: PLoS One. 2026 Feb 3;21(2):e0341606. doi: 10.1371/journal.pone.0341606 (PMC12867239; doi:10.1371/journal.pone.0341606)
Supplement: S1 File — (XLSX) [file pone.0341606.s003.xlsx]

## Sheet: DB AHF 14 06 2023
mnpaid	adm_ICA_dyspnee	adm_ICA_DPN	adm_ICA_DRS	adm_ICA_palpitation	adm_ICA_TJ	adm_ICA_RHJ	adm_ICA_OMI	adm_ICA_rales_crepitants	adm_FC	adm_FR	adm_TAS	adm_TAD	adm_temp	adm_Poids	adm_labo_hb	adm_labo_NTprobnp	NT_proBNP_calc	adm_labo_bnp	adm_labo_glucose	adm_labo_crp	adm_labo_na	adm_labo_creat	adm_labo_gfr	adm_labo_cholesterol_tot	sexe	size	hosp_within_12mo	comorb_coronarienne	comorb_hta	comorb_diab	comorb_IRC	comorb_COPD	comorb_FA_Flutter	comorb_anemie_chronique	age_year	EF	EF_2_classes	EF_3classes	BNPclass	Death_730	Time_Survie_Death_730	Death_related_ica_730	TimeSURVIEforDEATH	bmi	NYHA_cat_3	Log_NT_proBNP	Log_eGFR	ACEi_discharge	ARA_discharge
ICA-GE-00069	stade IV	non	non	oui	Aucun	Aucun	Aucun	Inconnu	58	30	121	71	34.4	77.6	66	#NULL!	3337.5	534	3.2	1	141	131	31	3	1	150	#NULL!	1	1	1	1	0	0	0	90.5051	NA	#NULL!	#NULL!	LowBNP	0	731	0	2012	32.6667	4	3.52342	1.49136	1	0
ICA-GE-00055	stade IV	inconnu	non	oui	Moyen	Aucun	Faible	Faible	89	22	146	78	36.6	94.8	124	#NULL!	11618.8	1859	5.7	22.7	136	113	50	2.6	0	185	0	0	0	0	0	0	0	1	86.1081	NA	#NULL!	#NULL!	LowBNP	0	18	0	18	27.4069	4	4.06516	1.69897	1	0
ICA-GE-00301	stade IV	non	non	oui	Aucun	Aucun	Aucun	Faible	89	29	144	60	36.6	70.1	127	1349	1349	#NULL!	9.4	17.3	141	88	53	3.5	1	165	0	0	1	0	0	0	0	0	82.5133	NA	#NULL!	#NULL!	LowBNP	0	731	0	1796	25.3811	4	3.13001	1.72428	1	0
ICA-GE-00744	stade IV	inconnu	non	non	Moyen	Inconnu	Moyen	Moyen	82	24	170	40	36.5	73.6	121	16908	16908	#NULL!	5.7	216	127	98	60	4.1	0	166	0	0	1	0	0	0	0	1	87.5811	NA	#NULL!	#NULL!	HighBNP	0	731	0	1038	24.6407	4	4.22809	1.77815	1	0
ICA-GE-00741	stade III	non	non	non	Aucun	Aucun	Faible	Moyen	66	23	148	84	36	72.1	142	5518	5518	#NULL!	6.9	0.5	132	98	44	4.4	1	#NULL!	0	0	1	0	#NULL!	0	0	0	90.3573	NA	#NULL!	#NULL!	HighBNP	1	150	0	150	#NULL!	3	3.74178	1.64345	1	0
ICA-GE-00815	stade IV	inconnu	non	non	Inconnu	Inconnu	Fort	Aucun	100	20	114	71	37.1	138	148	1198	1198	#NULL!	7.5	12.4	139	71	99	2.5	0	168	0	1	1	1	0	1	0	0	57.7878	ICrEF	0	1	LowBNP	1	319	0	319	47.6899	4	3.07846	1.99564	1	0
ICA-GE-00143	stade III	oui	oui	inconnu	Inconnu	Inconnu	Aucun	Faible	117	40	156	111	36.1	120.1	147	7515	7515	#NULL!	6.2	13.1	145	149	44	4.1	0	160	0	0	1	0	0	0	0	0	57.5359	ICrEF	0	1	HighBNP	0	731	0	2316	45.6641	3	3.87593	1.64345	1	0
ICA-GE-00123	stade IV	oui	oui	non	Inconnu	Inconnu	Faible	Aucun	102	32	103	85	36.9	124.2	127	628	628	#NULL!	8.9	24.3	135	75	102	5.2	0	171	1	1	1	0	0	1	0	0	50.8857	ICrEF	0	1	LowBNP	0	731	0	1411	41.5854	4	2.79796	2.0086	1	0
ICA-GE-00856	stade III	non	oui	non	Aucun	Aucun	Aucun	Aucun	121	#NULL!	107	80	37.3	126.1	140	4736	4736	#NULL!	6.4	1.3	144	98	55	3.7	1	173	0	0	1	1	0	0	1	0	59.8576	ICrEF	0	1	LowBNP	0	726	0	726	41.4314	3	3.67541	1.74036	1	0
ICA-GE-00750	stade IV	non	non	non	Aucun	Aucun	Faible	Moyen	754	29	139	107	36.9	150.9	138	14954	14954	#NULL!	9	30.4	143	104	66	3.5	0	190	1	0	1	0	0	0	1	0	62.0123	ICpEF	0	2	HighBNP	1	32	1	32	41.0526	4	4.17476	1.81954	1	0
ICA-GE-00341	stade IV	non	non	non	Aucun	Aucun	Faible	Faible	98	20	130	80	37	126.2	154	2253	2253	#NULL!	7.4	9.8	143	124	53	3.6	0	178	0	1	0	1	0	0	0	0	65.0021	ICpEF	0	2	LowBNP	0	366	0	366	39.5783	4	3.35276	1.72428	1	0
ICA-GE-00365	stade IV	oui	oui	oui	Inconnu	Inconnu	Moyen	Faible	65	17	139	72	36.4	115.6	136	2841	2841	#NULL!	6.1	4.4	137	74	99	2.9	0	173	0	0	1	1	0	0	1	1	55.9042	ICrEF	0	1	LowBNP	0	731	0	781	37.3217	4	3.45347	1.99564	1	0
ICA-GE-00830	stade II	non	oui	non	Inconnu	Inconnu	Aucun	Faible	79	26	132	63	36.4	99	123	469	469	#NULL!	5.8	62	142	69	74	3.5	1	163	0	1	1	1	0	0	0	0	77.1691	ICpEF	0	2	LowBNP	0	731	0	756	36.7722	1	2.67117	1.86923	1	0
ICA-GE-00437	stade IV	non	oui	oui	Faible	Inconnu	Moyen	Aucun	111	16	145	103	37.2	99.5	136	5407	5407	#NULL!	9.2	1.4	142	82	89	2.8	0	165	0	1	1	0	0	0	0	1	61.7194	ICrEF	0	1	HighBNP	0	731	0	990	36.4738	4	3.73296	1.94939	1	0
ICA-GE-00420	stade III	inconnu	non	non	Inconnu	Inconnu	Faible	Moyen	98	20	100	55	36.5	93	134	5682	5682	#NULL!	5.8	18.4	141	117	41	4	1	163	1	1	1	0	1	0	1	0	69.5934	ICrEF	0	1	HighBNP	0	731	0	956	35.9065	3	3.7545	1.61278	1	0
ICA-GE-00385	stade IV	non	non	non	Aucun	Faible	Aucun	Faible	72	21	129	80	36.6	64	135	3343	3343	#NULL!	5.4	2.2	140	69	77	4.8	1	135	0	0	0	0	0	0	1	0	70.7926	ICrEF	0	1	LowBNP	0	701	0	701	35.8299	4	3.52414	1.88649	1	0
ICA-GE-00897	stade IV	non	oui	non	Inconnu	Inconnu	Fort	Faible	69	22	130	76	37	107.5	119	7144	7144	#NULL!	6.5	14.2	140	128	45	2.5	0	165	0	1	1	1	1	0	0	0	80.0137	ICpEF	0	2	HighBNP	0	430	0	430	35.8127	4	3.85394	1.65321	1	0
ICA-GE-00517	stade IV	oui	oui	oui	Faible	Aucun	Moyen	Moyen	96	28	128	89	36.8	121.3	149	21393	21393	#NULL!	10.1	21.5	138	95	71	2.4	0	176	0	0	1	1	0	0	1	0	68.6297	ICrEF	0	1	HighBNP	1	73	0	73	35.4468	4	4.33027	1.85126	1	0
ICA-GE-00733	stade III	oui	oui	oui	Aucun	Aucun	Faible	Faible	113	22	157	124	36.7	91.1	143	4595	4595	#NULL!	6	16	134	90	72	5.2	1	160	0	0	1	0	0	0	0	0	35.1951	ICrEF	0	1	LowBNP	0	615	0	615	35.3516	3	3.66229	1.85733	1	0
ICA-GE-00953	stade IV	non	non	non	Faible	Aucun	Faible	Moyen	150	40	166	119	36	104.1	145	4555	4555	#NULL!	6.7	7	137	111	53	3.6	0	172	0	0	1	0	0	0	1	0	82.8912	ICpEF	0	2	LowBNP	0	645	0	645	35.0865	4	3.65849	1.72428	1	0
ICA-GE-00648	stade IV	oui	non	non	Inconnu	Inconnu	Faible	Faible	76	37	175	86	37.1	115.3	86	38117	38117	#NULL!	4.1	8.9	143	999	4	4.2	0	182	1	0	1	1	1	0	0	1	50.6119	ICrEF	0	1	HighBNP	0	731	0	1049	34.5973	4	4.58112	0.60206	1	0
ICA-GE-00184	stade III	non	non	non	Aucun	Inconnu	Moyen	Aucun	87	19	167	106	36.9	122.2	129	3801	3801	#NULL!	5.2	17.1	139	71	89	3	0	185	0	0	1	0	0	1	0	0	72.167	ICpEF	0	2	LowBNP	0	731	0	2247	34.0102	3	3.5799	1.94939	1	0
ICA-GE-00799	stade III	inconnu	non	inconnu	Inconnu	Inconnu	Faible	Faible	145	27	115	68	36.8	123.6	108	7825	7825	#NULL!	6.9	22.7	144	224	25	3.4	0	176	1	0	1	0	1	1	1	1	71.269	ICpEF	0	2	HighBNP	0	731	0	933	33.9618	3	3.89348	1.39794	1	0
ICA-GE-00335	stade IV	non	non	non	Inconnu	Inconnu	Moyen	Aucun	65	18	190	85	37.1	95.7	100	1849	1849	#NULL!	12.7	11.8	139	167	33	4.5	0	165	0	0	1	1	1	1	0	0	78.5133	ICpEF	0	2	LowBNP	1	630	0	630	33.6823	4	3.26694	1.51851	1	0
ICA-GE-00938	stade III	oui	non	non	Aucun	Faible	Moyen	Faible	105	92	152	92	37.5	102.1	158	4618	4618	#NULL!	6.8	4.9	142	105	64	3.2	0	174	0	1	1	0	0	0	1	0	65.2074	ICrEF	0	1	LowBNP	0	595	0	595	33.4919	3	3.66445	1.80618	1	0
ICA-GE-00361	stade IV	oui	non	non	Faible	Faible	Moyen	Faible	107	26	130	80	37	103	132	8756	8756	#NULL!	8.9	33.5	142	121	52	3.8	0	175	0	1	1	1	1	1	0	0	70.3682	ICrEF	0	1	HighBNP	1	198	1	198	33.4367	4	3.94231	1.716	1	0
ICA-GE-00950	stade IV	inconnu	non	oui	Inconnu	Inconnu	Aucun	Faible	96	28	151	102	36.8	92	111	9000	9000	#NULL!	#NULL!	136	142	79	111	3.3	0	180	0	0	1	0	0	0	0	0	34.7105	ICrEF	0	1	HighBNP	0	463	0	463	33.3333	4	3.95424	2.04532	1	0
ICA-GE-00409	stade III	oui	non	non	Inconnu	Inconnu	Aucun	Faible	92	20	101	78	36	97.3	158	4909	4909	#NULL!	6.6	4.6	140	138	45	4.5	0	171	0	0	0	0	1	0	1	0	67.8111	ICrEF	0	1	LowBNP	0	731	0	1643	33.07	3	3.69099	1.65321	1	0
ICA-GE-00964	stade II	inconnu	oui	non	Aucun	Inconnu	Aucun	Aucun	82	20	109	74	37.5	95.6	149	5518	5518	#NULL!	5.7	230.1	135	130	50	4.3	0	170	0	0	0	0	0	0	0	0	62.7871	ICpEF	0	2	HighBNP	0	376	0	376	32.8028	1	3.74178	1.69897	1	0
ICA-GE-00373	stade IV	non	non	non	Faible	Inconnu	Moyen	Faible	95	28	110	70	38	105	113	2872	2872	#NULL!	11.4	229.1	136	96	69	2.5	0	176	1	1	1	1	0	1	1	1	69.8645	ICrEF	0	1	LowBNP	1	72	1	72	32.6059	4	3.45818	1.83885	1	0
ICA-GE-00035	stade IV	non	non	non	Inconnu	Inconnu	Fort	Faible	96	24	113	76	36.9	125.4	153	#NULL!	2868.75	459	7.5	29.2	142	266	21	8.4	0	193	0	1	1	0	1	1	0	0	63.7509	ICrEF	0	1	LowBNP	0	731	0	1438	32.4036	4	3.45769	1.32222	1	0
ICA-GE-00116	stade IV	oui	non	non	Aucun	Aucun	Fort	Faible	110	19	166	94	39.5	102.7	159	#NULL!	11056.2	1769	10.4	27.7	140	187	28	2.4	0	172	1	1	1	1	1	0	1	1	80.4928	ICrEF	0	1	LowBNP	0	731	0	1558	31.9767	4	4.04361	1.44716	1	0
ICA-GE-00235	stade IV	oui	oui	non	Aucun	Inconnu	Aucun	Aucun	80	20	141	97	36.3	97.6	130	1767	1767	#NULL!	5.1	#NULL!	141	98	73	3.1	0	176	0	0	1	1	0	0	0	0	58.4641	ICrEF	0	1	LowBNP	0	731	0	1582	31.5405	4	3.24724	1.86332	1	0
ICA-GE-00151	stade III	oui	oui	inconnu	Inconnu	Inconnu	Aucun	Aucun	78	23	141	109	36.2	112.6	144	4600	4600	#NULL!	9.5	15.4	140	104	75	6.3	1	188	0	0	1	0	0	0	1	0	44.5421	ICpEF	0	2	LowBNP	1	442	0	442	31.4339	3	3.66276	1.87506	1	0
ICA-GE-00224	stade IV	oui	oui	non	Moyen	Moyen	Moyen	Faible	98	27	109	72	36.5	110	144	6586	6586	#NULL!	5.1	78.3	135	134	51	#NULL!	0	176	0	0	1	0	0	0	0	0	55.5756	ICrEF	0	1	HighBNP	0	709	0	709	31.3146	4	3.81862	1.70757	1	0
ICA-GE-00747	stade IV	oui	non	non	Inconnu	Inconnu	Moyen	Moyen	110	26	139	100	37.7	94.3	112	3251	3251	#NULL!	11.4	28.5	134	100	71	3.7	0	175	0	1	1	1	0	0	0	1	58.2998	ICrEF	0	1	LowBNP	0	731	0	772	31.249	4	3.51202	1.85126	1	0
ICA-GE-00847	stade IV	non	oui	non	Aucun	Inconnu	Moyen	Fort	127	32	191	114	36.8	95.2	155	837	837	#NULL!	6.7	2.9	139	94	76	6.3	0	175	0	1	0	0	0	0	0	0	59.7645	ICrEF	0	1	LowBNP	0	731	0	832	30.5959	4	2.92273	1.88081	1	0
ICA-GE-00958	stade IV	non	non	oui	Faible	Faible	Fort	Faible	91	15	105	70	36	116.5	147	8274	8274	#NULL!	6.3	15.3	138	126	52	2.5	0	186	0	0	1	1	1	0	0	0	0.0054757	ICrEF	0	1	HighBNP	0	442	0	442	30.4081	4	3.91772	1.716	1	0
ICA-GE-00960	stade III	oui	oui	oui	Faible	Inconnu	Faible	Moyen	178	30	150	120	35.7	92.8	131	2445	2445	#NULL!	9.1	3.6	140	101	47	3.7	1	173	1	0	0	0	0	0	1	0	75.0746	ICpEF	0	2	LowBNP	0	399	0	399	30.4053	3	3.38828	1.6721	1	0
ICA-GE-00174	stade IV	oui	non	non	Aucun	Inconnu	Aucun	Faible	135	32	149	108	37.7	81.8	147	2667	2667	#NULL!	5.4	7.3	139	75	98	4.1	0	165	1	1	0	0	0	0	0	0	56.8378	ICrEF	0	1	LowBNP	0	718	0	718	30.303	4	3.42602	1.99123	1	0
ICA-GE-00228	stade IV	non	non	non	Faible	Faible	Fort	Moyen	98	34	169	114	36.8	112.4	133	3882	3882	#NULL!	4.6	16.3	142	68	82	2.9	1	156	0	0	1	0	0	0	0	0	64.1123	ICpEF	0	2	LowBNP	0	731	0	775	30.1611	4	3.58906	1.91381	1	0
ICA-GE-00404	stade IV	non	non	non	Aucun	Aucun	Aucun	Aucun	105	16	140	70	37.2	85.5	138	8826	8826	#NULL!	5.6	54.4	146	83	64	7.5	1	167	0	0	0	0	0	0	0	0	65.8015	ICrEF	0	1	HighBNP	1	389	0	389	30.1553	4	3.94576	1.80618	1	0
ICA-GE-00755	stade IV	oui	non	non	Aucun	Aucun	Aucun	Fort	110	34	243	150	36.4	71.8	139	3711	3711	#NULL!	5.5	3.2	138	101	53	5.6	1	154	0	0	1	1	0	0	0	0	58.1793	ICrEF	0	1	LowBNP	0	731	0	780	30.1063	4	3.56949	1.72428	1	0
ICA-GE-00418	stade IV	oui	non	oui	Faible	Aucun	Aucun	Faible	91	18	137	100	36.3	79.9	162	4679	4679	#NULL!	5.8	2.1	133	177	34	#NULL!	0	163	0	0	1	1	1	0	1	0	63.2389	ICrEF	0	1	LowBNP	1	607	1	607	29.9597	4	3.67015	1.53148	1	0
ICA-GE-01012	stade IV	inconnu	non	oui	Inconnu	Inconnu	Moyen	Fort	91	15	98	68	36.9	93	140	8202	8202	#NULL!	#NULL!	64	130	89	73	4.3	0	171	0	1	1	1	0	0	0	0	74.6667	ICrEF	0	1	HighBNP	0	118	0	118	29.9579	4	3.91392	1.86332	1	0
ICA-GE-00737	stade IV	inconnu	oui	non	Inconnu	Inconnu	Moyen	Fort	127	48	186	108	37	67.3	159	3429	3429	#NULL!	18.5	12	143	93	55	5.6	1	150	0	0	0	1	#NULL!	0	0	0	68.9035	ICrEF	0	1	LowBNP	0	731	0	797	29.8667	4	3.53517	1.74036	1	0
ICA-GE-00166	stade III	inconnu	non	non	Aucun	Aucun	Aucun	Faible	85	28	112	67	37.1	86.1	135	5304	5304	#NULL!	5.3	6.7	141	81	107	4.9	0	170	0	0	0	1	0	0	0	1	37.8125	ICrEF	0	1	HighBNP	0	731	0	1055	29.6194	3	3.7246	2.02938	1	0
ICA-GE-00762	stade IV	non	non	non	Faible	Inconnu	Faible	Moyen	114	24	122	69	37.6	95	78	7305	7305	#NULL!	11.6	27	144	133	34	2.5	1	175	0	0	1	1	#NULL!	0	0	1	74.8227	ICrEF	0	1	HighBNP	0	519	0	519	29.6163	4	3.86362	1.53148	1	0
ICA-GE-00229	stade III	non	non	non	Inconnu	Inconnu	Aucun	Moyen	129	31	181	87	37.5	91.5	139	7654	7654	#NULL!	17.5	190.8	135	128	49	4.5	0	172	0	1	1	1	0	0	0	1	69.7139	ICrEF	0	1	HighBNP	0	731	0	2186	29.6106	3	3.88389	1.6902	1	0
ICA-GE-00307	stade IV	non	non	non	Faible	Faible	Aucun	Fort	118	32	205	103	36.5	88.7	145	2572	2572	#NULL!	8.1	15	116	64	98	4.5	0	170	0	0	1	0	0	0	0	0	64.8652	ICrEF	0	1	LowBNP	0	356	0	356	29.5848	4	3.41027	1.99123	1	0
ICA-GE-00854	stade III	non	non	non	Inconnu	Inconnu	Fort	Faible	141	25	112	89	36.8	97.5	132	8559	8559	#NULL!	7.7	23.7	139	103	65	3	0	173	0	0	0	1	0	0	0	0	66.82	ICrEF	0	1	HighBNP	0	731	0	750	29.5032	3	3.93242	1.81291	1	0
ICA-GE-00639	stade IV	non	non	oui	Aucun	Aucun	Aucun	Faible	106	30	145	81	36.7	86.2	153	1281	1281	#NULL!	6	#NULL!	143	100	47	4.8	1	170	0	1	1	1	1	0	0	0	77.0842	ICrEF	0	1	LowBNP	0	731	0	842	29.4118	4	3.10755	1.6721	1	0
ICA-GE-00470	stade IV	oui	non	non	Aucun	Faible	Faible	Moyen	70	24	124	90	36.5	86	151	3758	3758	#NULL!	8.2	11.4	143	126	47	3.7	0	168	0	1	1	0	0	0	1	0	77.8179	ICrEF	0	1	LowBNP	0	731	0	771	29.4076	4	3.57496	1.6721	1	0
ICA-GE-00654	stade III	non	non	non	Inconnu	Inconnu	Aucun	Faible	135	18	140	100	36.5	89.5	149	5145	5145	#NULL!	5.2	5.6	143	132	51	3.2	0	170	0	0	1	0	0	0	0	0	57.681	ICrEF	0	1	HighBNP	0	731	0	774	29.3772	3	3.71139	1.70757	1	0
ICA-GE-00577	stade IV	non	non	non	Aucun	Aucun	Aucun	Faible	110	31	173	95	36.8	75.7	124	1404	1404	#NULL!	5.3	24.4	141	45	106	5.7	1	158	0	#NULL!	0	1	0	0	0	0	58.6393	ICrEF	0	1	LowBNP	0	731	0	1384	29.0418	4	3.14737	2.02531	1	0
ICA-GE-00722	stade III	inconnu	non	non	Aucun	Aucun	Moyen	Aucun	100	28	81	52	36.2	80.4	153	33555	33555	#NULL!	7.1	7.85	139	131	45	4.2	0	160	0	0	1	1	0	0	1	0	78.0972	ICrEF	0	1	HighBNP	0	731	0	786	29.0234	3	4.52576	1.65321	1	0
ICA-GE-01034	stade IV	non	non	non	Inconnu	Inconnu	Fort	Fort	70	24	147	81	36	83.8	103	746	746	#NULL!	5	30.94	138	84	60	5.25	1	165	0	0	1	0	0	0	0	1	0.224504	ICpEF	0	2	LowBNP	0	14	0	14	28.944	4	2.87274	1.77815	1	0
ICA-GE-00850	stade III	oui	oui	non	Faible	Inconnu	Aucun	Faible	69	20	125	80	36	56.6	135	9808	9808	#NULL!	#NULL!	9.7	140	71	73	4.3	1	140	0	1	1	0	0	0	0	0	0.388775	ICpEF	0	2	HighBNP	0	731	0	775	28.8265	3	3.99158	1.86332	1	0
ICA-GE-00105	stade IV	oui	non	non	Aucun	Aucun	Aucun	Aucun	140	20	152	99	37.1	88.7	141	#NULL!	8206.25	1313	5.8	19.1	142	84	93	4.9	0	176	0	0	0	0	0	0	0	0	49.4264	ICrEF	0	1	LowBNP	0	724	0	724	28.7642	4	3.91414	1.96848	1	0
ICA-GE-00987	stade IV	oui	oui	non	Faible	Faible	Moyen	Faible	109	33	197	143	37.2	87.7	166	4468	4468	#NULL!	77.2	4.9	139	123	52	4.5	0	170	0	1	0	0	0	0	0	0	66.3463	ICrEF	0	1	LowBNP	0	384	0	384	28.7197	4	3.65011	1.716	1	0
ICA-GE-00103	stade IV	oui	non	non	Aucun	Aucun	Faible	Faible	100	20	130	90	36.6	84	153	#NULL!	7993.75	1279	5	13.1	138	71	98	3.5	0	170	0	0	0	0	0	0	0	0	57.8453	ICrEF	0	1	LowBNP	0	727	0	727	28.7197	4	3.90275	1.99123	1	0
ICA-GE-00028	stade II	oui	oui	oui	Aucun	Aucun	Aucun	Faible	80	16	140	80	36.5	86.4	133	#NULL!	15812.5	2530	7.1	6.9	136	143	42	4.8	0	172	1	0	1	1	0	0	0	0	71.3758	ICrEF	0	1	HighBNP	0	724	0	724	28.6979	1	4.199	1.62325	1	0
ICA-GE-00868	stade III	non	non	non	Inconnu	Inconnu	Fort	Aucun	82	28	130	119	36.4	116.5	149	3474	3474	#NULL!	5.3	16.5	148	80	90	2.9	0	180	0	0	0	0	0	0	1	0	64.9884	ICrEF	0	1	LowBNP	0	704	0	704	28.6728	3	3.54083	1.95424	1	0
ICA-GE-00070	stade IV	non	non	non	Faible	Aucun	Moyen	Faible	87	28	127	97	35.9	76.1	154	#NULL!	8343.75	1335	6.3	4	143	82	73	4.5	0	160	0	0	1	0	0	0	0	0	88.7529	ICrEF	0	1	LowBNP	0	731	0	734	28.6719	4	3.92136	1.86332	1	0
ICA-GE-00423	stade IV	non	non	non	Aucun	Aucun	Faible	Moyen	64	20	160	77	37.6	84.2	134	6797	6797	#NULL!	8.1	46	135	129	45	2.9	0	170	0	1	1	1	1	0	1	1	80.2765	ICrEF	0	1	HighBNP	1	634	1	634	28.6159	4	3.83232	1.65321	1	0
ICA-GE-00888	stade IV	oui	non	oui	Faible	Inconnu	Faible	Faible	114	24	144	95	36.5	74	114	8464	8464	#NULL!	6.7	3.2	136	175	24	5	1	161	0	0	1	0	1	0	1	1	76.1697	ICpEF	0	2	HighBNP	0	724	0	724	28.4711	4	3.92758	1.38021	1	0
ICA-GE-00081	stade IV	oui	non	non	Faible	Aucun	Faible	Faible	59	19	190	90	36.5	71.3	142	#NULL!	1625	260	7.8	9.1	136	91	69	3.8	0	160	0	0	1	1	0	0	0	0	77.7714	ICrEF	0	1	LowBNP	1	189	1	189	28.3984	4	3.21085	1.83885	1	0
ICA-GE-00164	stade III	inconnu	non	inconnu	Inconnu	Inconnu	Moyen	Faible	65	#NULL!	155	85	36.9	71.9	127	2038	2038	#NULL!	4.7	2.9	141	109	58	2.8	0	154	1	0	0	1	1	0	0	1	72.7064	ICpEF	0	2	LowBNP	1	273	0	273	28.3353	3	3.3092	1.76343	1	0
ICA-GE-00003	stade III	oui	non	non	Aucun	Faible	Moyen	Faible	78	32	102	52	36	88	108	#NULL!	7962.5	1274	14.8	10.8	138	199	29	3.5	0	169	1	1	1	0	0	0	1	1	67.9754	ICrEF	0	1	LowBNP	0	731	0	1470	28.3253	3	3.90105	1.4624	1	0
ICA-GE-00986	stade IV	inconnu	non	non	Moyen	Moyen	Faible	Faible	54	20	130	59	37.8	82	112	8702	8702	#NULL!	7.7	9.1	140	160	37	3	0	170	0	1	1	1	1	1	0	1	70.0616	ICpEF	0	2	HighBNP	0	377	0	377	28.2699	4	3.93962	1.5682	1	0
ICA-GE-01026	stade IV	non	non	non	Inconnu	Inconnu	Aucun	Fort	200	40	160	100	35.4	82	130.8	3058	3058	#NULL!	12.3	6.95	126	105	60	4.11	0	168	0	1	1	1	0	0	1	0	74.0424	ICpEF	0	2	LowBNP	0	114	0	114	28.2384	4	3.48544	1.77815	1	0
ICA-GE-00848	stade III	non	non	non	Aucun	Aucun	Aucun	Faible	63	18	94	64	37.2	90.3	125	3210	3210	#NULL!	6.9	49.9	134	119	54	2.5	0	174	0	1	1	1	0	0	1	1	67.9726	ICrEF	0	1	LowBNP	1	56	0	56	28.1081	3	3.50651	1.73239	1	0
ICA-GE-00108	stade I	non	oui	non	Inconnu	Inconnu	Aucun	Aucun	66	24	133	70	36.8	70.8	140	#NULL!	3956.25	633	7.8	14	137	121	46	7.3	0	161	0	1	1	1	0	0	0	0	86.809	ICpEF	0	2	LowBNP	0	731	0	1486	28.0853	1	3.59728	1.66276	1	0
ICA-GE-00129	stade IV	inconnu	oui	inconnu	Inconnu	Inconnu	Faible	Faible	99	19	145	80	37.5	85.8	120	4252	4252	#NULL!	4.9	20	139	81	58	3.6	1	175	0	0	0	0	0	0	1	0	83.7016	ICrEF	0	1	LowBNP	0	731	0	2005	28.049	4	3.62859	1.76343	1	0
ICA-GE-00294	stade IV	oui	non	non	Aucun	Aucun	Faible	Faible	130	45	190	110	37	80.8	140	5654	5654	#NULL!	11.5	9.4	143	169	35	4	0	170	1	1	1	0	1	#NULL!	1	1	70.642	ICrEF	0	1	HighBNP	0	731	0	1262	28.0277	4	3.75236	1.54407	1	0
ICA-GE-00845	stade III	non	non	oui	Faible	Faible	Moyen	Faible	80	18	164	87	36.7	95	142	17062	17062	#NULL!	6.1	5.5	138	109	56	2.3	0	182	0	1	1	1	0	0	1	0	78.8994	ICpEF	0	2	HighBNP	0	647	0	647	27.9254	3	4.23203	1.74819	1	0
ICA-GE-00451	stade IV	oui	non	inconnu	Aucun	Aucun	Faible	Faible	47	22	147	63	36.7	79.3	90	35906	35906	#NULL!	10.3	58.1	137	177	31	3.4	0	165	0	1	1	1	1	1	0	1	80.4682	ICrEF	0	1	HighBNP	1	602	1	602	27.9155	4	4.55517	1.49136	1	0
ICA-GE-00415	stade IV	oui	non	oui	Aucun	Inconnu	Aucun	Faible	165	29	128	101	36.3	99	152	5778	5778	#NULL!	10.4	13.2	143	126	55	#NULL!	0	180	0	0	0	0	0	0	1	0	55.0582	ICrEF	0	1	HighBNP	0	731	0	1326	27.9012	4	3.76178	1.74036	1	0
ICA-GE-00001	stade III	non	oui	oui	Moyen	Faible	Faible	Moyen	88	27	143	90	36	64.3	138	#NULL!	15456.2	2473	6.9	5.3	143	66	87	4.1	1	151	0	0	0	0	0	0	0	0	60.167	ICrEF	0	1	HighBNP	0	731	0	1936	27.8935	3	4.1891	1.93952	1	0
ICA-GE-00749	stade III	oui	non	oui	Aucun	Aucun	Moyen	Faible	133	20	130	100	35.9	92.8	137	9000	9000	#NULL!	5.4	9.64	145	132	46	3.2	0	180	0	0	1	#NULL!	1	0	0	0	72.1971	ICpEF	0	2	HighBNP	0	731	0	796	27.716	3	3.95424	1.66276	1	0
ICA-GE-00829	stade III	inconnu	non	non	Inconnu	Inconnu	Faible	Fort	100	24	130	86	37.2	82.1	125	3488	3488	#NULL!	9.1	48	139	99	45	3.6	1	170	1	0	1	0	#NULL!	0	1	0	86.4175	ICrEF	0	1	LowBNP	0	731	0	760	27.5779	3	3.54258	1.65321	1	0
ICA-GE-00760	stade IV	oui	non	non	Moyen	Moyen	Moyen	Faible	35	20	112	79	36.1	73	147	4251	4251	#NULL!	5.6	5.7	144	107	54	2.7	0	161	1	#NULL!	1	0	#NULL!	0	1	0	85.6865	ICrEF	0	1	LowBNP	0	731	0	964	27.5067	4	3.62849	1.73239	1	0
ICA-GE-00099	stade III	inconnu	non	non	Aucun	Aucun	Aucun	Aucun	82	24	144	100	36.9	77.3	113	#NULL!	12318.8	1971	8.3	7.7	139	99	65	3	0	165	0	1	1	1	0	0	0	1	72.1123	ICrEF	0	1	LowBNP	1	585	0	585	27.438	3	4.09057	1.81291	1	0
ICA-GE-00145	stade III	oui	non	non	Faible	Faible	Faible	Faible	72	#NULL!	126	77	36.2	77	115	6708	6708	#NULL!	15.8	8.7	139	160	34	2.9	0	167	0	1	0	1	1	0	1	1	82.6585	ICrEF	0	1	HighBNP	0	731	0	947	27.3585	3	3.82659	1.53148	1	0
ICA-GE-00269	stade III	oui	non	oui	Faible	Inconnu	Faible	Moyen	88	22	180	100	37.3	68.1	121	6455	6455	#NULL!	5.8	5.7	145	94	48	4.9	1	158	0	0	1	0	0	0	0	0	85.1444	ICrEF	0	1	HighBNP	0	728	0	728	27.1191	3	3.8099	1.68124	1	0
ICA-GE-01002	stade III	oui	oui	oui	Inconnu	Inconnu	Moyen	Faible	140	29	132	90	35.7	99	133	8444	8444	#NULL!	10	3.6	129	143	41	4.3	0	182	0	1	1	0	0	0	1	0	76.7529	ICrEF	0	1	HighBNP	0	370	0	370	27.0499	3	3.92655	1.61278	1	0
ICA-GE-00732	stade III	oui	oui	oui	Aucun	Aucun	Faible	Faible	127	26	138	78	36	87.7	131	3925	3925	#NULL!	12	10	141	127	49	4.6	0	180	0	0	0	1	0	0	0	0	69.2676	ICrEF	0	1	LowBNP	0	731	0	814	27.0062	3	3.59384	1.6902	1	0
ICA-GE-01018	stade IV	inconnu	oui	non	Inconnu	Inconnu	Aucun	Moyen	115	29	142	92	37.7	84	113	17534	17534	#NULL!	7.8	16.2	137	114	50	3.8	0	170	1	#NULL!	1	0	0	0	1	0	85.6153	ICrEF	0	1	HighBNP	0	144	0	144	26.6782	4	4.24388	1.69897	1	0
ICA-GE-00906	stade III	non	non	non	Fort	Moyen	Fort	Moyen	142	20	141	98	35.7	105	147	8066	8066	#NULL!	#NULL!	11	136	102	78	2.8	0	184	0	0	0	0	0	0	0	0	41.8316	ICrEF	0	1	HighBNP	0	454	0	454	26.5832	3	3.90666	1.89209	1	0
ICA-GE-00763	stade IV	oui	non	non	Moyen	Moyen	Aucun	Moyen	122	40	110	220	35.6	71.2	158	5011	5011	#NULL!	10	3.9	141	105	62	3.2	0	164	1	0	1	0	0	#NULL!	1	0	69.3744	ICpEF	0	2	HighBNP	0	731	0	1021	26.4723	4	3.69992	1.79239	1	0
ICA-GE-00262	stade III	non	non	non	Aucun	Aucun	Aucun	Faible	96	14	125	92	36.8	81.6	139	2467	2467	#NULL!	4.7	14.1	140	78	95	3.8	0	177	0	0	1	0	0	0	1	0	58.2423	ICrEF	0	1	LowBNP	0	713	0	713	26.3973	3	3.39217	1.97772	1	0
ICA-GE-00910	stade III	non	non	non	Aucun	Faible	Faible	Aucun	92	25	116	69	37	77.7	129	1502	1502	#NULL!	#NULL!	0.8	144	112	40	7.1	1	170	0	1	1	0	0	0	0	0	79.5784	ICrEF	0	1	LowBNP	0	724	0	724	26.263	3	3.17667	1.60206	1	0
ICA-GE-00107	stade III	non	non	oui	Aucun	Aucun	Fort	Faible	108	16	160	100	36.6	103	123	#NULL!	14087.5	2254	6.5	16.4	134	88	77	2.8	0	174	0	0	0	0	0	0	0	#NULL!	67.9863	ICrEF	0	1	HighBNP	0	731	0	2311	26.1593	3	4.14883	1.88649	1	0
ICA-GE-00991	stade IV	oui	non	non	Aucun	Aucun	Moyen	Aucun	87	31	154	109	37.2	78.2	101	3920	3920	#NULL!	5	5.7	141	399	13	3.4	0	168	0	0	0	0	#NULL!	0	0	0	60.7201	ICrEF	0	1	LowBNP	0	504	0	504	26.148	4	3.59329	1.11394	1	0
ICA-GE-00336	stade IV	non	oui	non	Aucun	Aucun	Moyen	Faible	123	26	126	94	36.8	93.6	135	21513	21513	#NULL!	8.4	158.9	136	94	74	3.2	0	183	0	0	1	0	0	0	1	1	64.6735	ICrEF	0	1	HighBNP	0	731	0	1094	26.128	4	4.3327	1.86923	1	0
ICA-GE-00383	stade IV	non	non	non	Faible	Faible	Faible	Faible	77	27	108	69	36.5	66.7	148	3907	3907	#NULL!	6.9	2.3	137	106	57	#NULL!	0	161	0	1	0	0	0	0	0	0	79.0308	ICrEF	0	1	LowBNP	0	731	0	1298	26.0792	4	3.59184	1.75587	1	0
ICA-GE-00062	stade I	inconnu	non	inconnu	Aucun	Inconnu	Fort	Faible	73	19	125	62	36.6	77.1	94	#NULL!	14450	2312	4.9	37.5	143	225	23	3.8	0	172	0	1	1	0	1	0	0	1	79.6167	ICrEF	0	1	HighBNP	1	304	1	304	26.0614	1	4.15987	1.36173	1	0
ICA-GE-00053	stade II	non	non	non	Aucun	Faible	Moyen	Faible	91	18	157	99	36	75.3	161	#NULL!	11118.8	1779	4.1	3.9	139	134	49	#NULL!	0	163	0	0	1	0	0	0	1	0	61.7632	ICrEF	0	1	LowBNP	1	118	1	118	25.9325	1	4.04606	1.6902	1	0
ICA-GE-00849	stade IV	non	non	non	Aucun	Inconnu	Moyen	Faible	107	18	112	78	36.8	82.2	124	8674	8674	#NULL!	5.1	12.6	144	184	29	4.1	0	180	0	1	1	0	0	0	0	#NULL!	81.3744	ICpEF	0	2	HighBNP	0	731	0	842	25.8642	4	3.93822	1.4624	1	0
ICA-GE-00811	stade IV	non	oui	oui	Inconnu	Fort	Fort	Moyen	122	27	196	101	36.8	72	82	12734	12734	#NULL!	19.2	31.2	135	333	11	4.2	1	163	0	0	1	1	1	0	0	1	73.7659	ICpEF	0	2	HighBNP	0	731	0	772	25.8572	4	4.10496	1.04139	1	0
ICA-GE-00665	stade II	non	non	non	Aucun	Aucun	Aucun	Aucun	98	16	142	98	36.9	86	133	436	436	#NULL!	6.1	6.2	143	107	68	5.6	0	187	1	1	1	0	0	0	0	1	54.8364	ICrEF	0	1	LowBNP	0	731	0	813	25.7371	1	2.63949	1.83251	1	0
ICA-GE-00310	stade IV	oui	non	non	Faible	Faible	Fort	Moyen	79	20	87	55	36.9	94	166	8352	8352	#NULL!	6.7	1.1	130	105	59	2.9	0	181	1	1	1	0	0	0	0	0	65.922	ICrEF	0	1	HighBNP	1	674	1	674	25.7318	4	3.92179	1.77085	1	0
ICA-GE-00424	stade III	oui	non	non	Aucun	Aucun	Faible	Faible	61	20	147	76	36.2	97.5	144	33835	33835	#NULL!	6.1	8.2	144	195	25	2.7	0	192	1	1	1	1	1	0	1	0	91.8877	ICpEF	0	2	HighBNP	0	718	0	718	25.5805	3	4.52937	1.39794	1	0
ICA-GE-00432	stade III	inconnu	non	non	Faible	Faible	Moyen	Faible	85	21	155	95	36	79.9	85	10024	10024	#NULL!	10.1	1.1	142	268	18	5.9	0	177	0	1	1	0	1	0	0	1	85.0103	ICrEF	0	1	HighBNP	0	731	0	777	25.5354	3	4.00104	1.25527	1	0
ICA-GE-00965	stade II	inconnu	oui	non	Moyen	Moyen	Fort	Aucun	118	24	144	91	37.1	72.1	93	50753	50753	#NULL!	11	34.6	136	401	9	1.9	1	159	0	0	1	1	1	0	0	0	66.0643	ICrEF	0	1	HighBNP	1	150	0	150	25.5132	1	4.70546	0.954243	1	0
ICA-GE-00097	stade IV	oui	non	inconnu	Faible	Inconnu	Faible	Faible	70	20	134	68	36.5	78	113	#NULL!	3118.75	499	10.4	2.2	140	83	78	2.8	0	173	0	1	1	1	0	0	1	1	77.5797	ICrEF	0	1	LowBNP	1	670	0	670	25.4937	4	3.49398	1.89209	1	0
ICA-GE-00431	stade III	oui	non	non	Faible	Faible	Faible	Faible	115	24	100	76	36.1	92.5	137	7928	7928	#NULL!	5.9	59.2	132	146	42	1.8	0	188	0	1	1	1	0	1	1	0	68.2272	ICrEF	0	1	HighBNP	0	712	0	712	25.4074	3	3.89916	1.62325	1	0
ICA-GE-00524	stade III	non	oui	oui	Inconnu	Inconnu	Moyen	Faible	144	17	140	100	36.7	86	127	60794	60794	#NULL!	7.5	42.4	139	275	20	4.5	0	180	0	0	0	1	1	0	1	0	67.206	ICrEF	0	1	HighBNP	1	295	0	295	25.4012	3	4.78386	1.30103	1	0
ICA-GE-00622	stade III	oui	non	oui	Aucun	Aucun	Faible	Faible	72	23	113	85	37.2	98.4	157	5798	5798	#NULL!	#NULL!	51	139	99	70	3.1	0	190	0	#NULL!	1	0	0	0	0	0	63.1759	ICrEF	0	1	HighBNP	0	731	0	947	25.2078	3	3.76328	1.8451	1	0
ICA-GE-00718	stade IV	inconnu	non	non	Inconnu	Inconnu	Moyen	Faible	83	28	176	120	37.4	69.3	146	5433	5433	#NULL!	5	9.3	142	75	91	4.9	0	160	0	1	1	0	0	0	0	0	66.0808	ICrEF	0	1	HighBNP	0	731	0	805	25.0781	4	3.73504	1.95904	1	0
ICA-GE-00038	stade II	non	non	oui	Moyen	Inconnu	Aucun	Faible	103	40	155	83	35.5	74.5	144	#NULL!	2425	388	12.4	4.3	141	164	36	4.1	0	171	1	0	1	0	1	0	1	1	71.2936	ICrEF	0	1	LowBNP	0	731	0	1512	25.0675	1	3.38471	1.5563	1	0
ICA-GE-00522	stade II	non	non	non	Fort	Inconnu	Moyen	Faible	84	#NULL!	144	87	36.1	64.9	189	998	998	#NULL!	7.1	#NULL!	144	68	80	3.8	1	156	0	0	0	0	0	1	0	0	68.2218	ICpEF	0	2	LowBNP	0	731	0	1265	25.0657	1	2.99913	1.90309	1	0
ICA-GE-00149	stade IV	inconnu	non	oui	Fort	Moyen	Faible	Moyen	151	33	172	121	36.9	74.9	128	11546	11546	#NULL!	13.2	3.6	144	96	51	4.9	1	170	0	0	1	0	0	0	0	0	72.8186	ICrEF	0	1	HighBNP	0	731	0	2343	25.0173	4	4.06243	1.70757	1	0
ICA-GE-00450	stade III	non	oui	oui	Aucun	Aucun	Faible	Faible	87	29	142	93	36	97.2	125	1261	1261	#NULL!	12.2	3.4	140	77	90	1.9	0	192	0	0	0	1	0	0	0	0	66.7652	ICrEF	0	1	LowBNP	0	731	0	883	25.0109	3	3.10072	1.95424	1	0
ICA-GE-00088	stade III	oui	non	non	Aucun	Aucun	Fort	Faible	91	24	140	70	37.2	76	120	#NULL!	7943.75	1271	6.3	13	139	111	50	2.7	0	168	1	1	1	0	#NULL!	0	0	1	89.963	ICrEF	0	1	LowBNP	1	663	1	663	24.9787	3	3.90003	1.69897	1	0
ICA-GE-00917	stade IV	non	non	non	Aucun	Aucun	Faible	Aucun	71	28	155	94	36.5	79.3	135	3539	3539	#NULL!	4.7	5	135	76	81	4.2	0	177	0	0	0	0	0	0	0	0	-0.0602327	ICrEF	0	1	LowBNP	0	431	0	431	24.8971	4	3.54888	1.90849	1	0
ICA-GE-00207	stade III	inconnu	non	inconnu	Faible	Inconnu	Fort	Faible	95	31	151	86	37.3	76.3	122	8804	8804	#NULL!	4.2	11.7	145	157	35	3.3	0	170	0	0	1	0	1	0	1	0	80.7173	ICrEF	0	1	HighBNP	0	731	0	1738	24.8443	3	3.94468	1.54407	1	0
ICA-GE-00094	stade IV	inconnu	inconnu	inconnu	Inconnu	Inconnu	Faible	Faible	79	25	152	107	36	75.5	126	#NULL!	5375	860	5.8	4.9	137	82	89	3.5	0	168	0	0	1	0	0	0	1	0	60.2738	ICrEF	0	1	LowBNP	0	731	0	1336	24.8016	4	3.73038	1.94939	1	0
ICA-GE-00907	stade III	non	non	non	Aucun	Aucun	Fort	Faible	100	20	122	82	37.1	73.5	166	942	942	#NULL!	4.5	54.02	140	71	90	2.8	0	165	0	0	0	0	0	1	0	0	71.3977	ICpEF	0	2	LowBNP	0	376	0	376	24.6832	3	2.97405	1.95424	1	0
ICA-GE-00455	stade III	oui	non	oui	Aucun	Aucun	Faible	Aucun	107	22	139	97	36.3	56.3	104	8736	8736	#NULL!	5.8	3.4	144	100	45	4.3	1	150	0	0	0	0	0	0	1	1	83.2307	ICrEF	0	1	HighBNP	0	731	0	1535	24.5778	3	3.94131	1.65321	1	0
ICA-GE-00865	stade IV	non	non	non	Aucun	Aucun	Faible	Faible	110	28	127	54	37	66.5	89	13833	13833	#NULL!	7.1	12.1	139	162	32	2.7	0	165	1	1	0	0	1	0	1	1	88.4025	ICpEF	0	2	HighBNP	1	194	0	194	24.5363	4	4.14092	1.50515	1	0
ICA-GE-00785	stade IV	oui	non	non	Aucun	Aucun	Fort	Moyen	65	21	184	93	36	63.7	124	57544	57544	#NULL!	5.6	46.8	137	264	24	3.4	1	153	0	0	1	0	1	0	0	1	89.9357	ICrEF	0	1	HighBNP	0	731	0	997	24.5205	4	4.76	1.38021	1	0
ICA-GE-00864	stade III	oui	non	non	Aucun	Aucun	Moyen	Faible	62	20	137	86	36.7	78.7	123	3519	3519	#NULL!	7.3	4.8	132	57	96	2.1	0	175	0	0	1	0	0	0	1	0	74.5763	ICpEF	0	2	LowBNP	0	386	0	386	24.4898	3	3.54642	1.98227	1	0
ICA-GE-00836	stade III	non	oui	non	Faible	Inconnu	Faible	Faible	78	23	133	73	36.1	75	127	12191	12191	#NULL!	6	6.9	142	125	50	5.3	0	173	0	0	0	0	1	0	0	0	69.7878	ICrEF	0	1	HighBNP	1	296	0	296	24.3576	3	4.08604	1.69897	1	0
ICA-GE-00916	stade III	non	non	non	Aucun	Aucun	Aucun	Faible	106	20	143	104	36.4	77	178	749	749	#NULL!	8	1	139	95	70	5.7	0	177	0	1	0	0	0	0	0	0	70.0205	ICrEF	0	1	LowBNP	0	402	0	402	24.3544	3	2.87448	1.8451	1	0
ICA-GE-00048	stade III	oui	oui	oui	Moyen	Aucun	Moyen	Aucun	110	23	123	84	36.2	75	120	#NULL!	6512.5	1042	11.6	6.2	133	151	38	2.2	0	165	1	1	1	1	1	0	1	1	75.3402	ICrEF	0	1	LowBNP	1	630	1	630	24.3526	3	3.81375	1.57978	1	0
ICA-GE-00833	stade IV	oui	non	non	Faible	Faible	Moyen	Fort	87	16	162	77	36.5	75	125	6014	6014	#NULL!	10.5	46.2	120	81	83	3.4	0	175	0	1	1	1	1	0	0	1	73.7413	ICpEF	0	2	HighBNP	1	520	0	520	24.2286	4	3.77916	1.91908	1	0
ICA-GE-00219	stade IV	inconnu	inconnu	inconnu	Inconnu	Inconnu	Inconnu	Moyen	88	25	113	75	37.1	71.6	114	6218	6218	#NULL!	#NULL!	32.4	143	71	82	3.9	1	171	1	1	1	0	0	0	0	0	57.6893	ICrEF	0	1	HighBNP	0	731	0	1155	24.1784	4	3.79365	1.91381	1	0
ICA-GE-00841	stade IV	non	non	non	Faible	Faible	Faible	Fort	98	27	169	89	37.5	76	149	14751	14751	#NULL!	8.8	48.8	138	111	52	4.9	0	175	1	0	1	0	0	0	1	0	86.2478	ICrEF	0	1	HighBNP	1	656	1	656	24.1633	4	4.16882	1.716	1	0
ICA-GE-00472	stade III	non	inconnu	inconnu	Inconnu	Inconnu	Moyen	Aucun	58	15	137	88	36.5	73.8	108	4443	4443	#NULL!	5.1	5.2	142	112	50	3.5	0	169	0	1	1	1	0	0	0	0	90.089	ICrEF	0	1	LowBNP	1	258	1	258	24.1588	3	3.64768	1.69897	1	0
ICA-GE-00540	stade IV	non	non	oui	Aucun	Faible	Aucun	Aucun	141	34	162	108	37	68.7	123	6607	6607	#NULL!	8.1	11.3	140	69	75	4.7	1	164	0	1	0	0	0	0	1	0	74.7159	ICrEF	0	1	HighBNP	0	731	0	820	24.0928	4	3.82	1.87506	1	0
ICA-GE-00283	stade IV	non	oui	inconnu	Inconnu	Inconnu	Faible	Faible	88	28	200	100	36.8	54.3	121	7785	7785	#NULL!	6.5	150	145	92	47	2.9	1	150	0	0	1	0	0	0	1	0	91.3895	ICpEF	0	2	HighBNP	1	373	0	373	24.0444	4	3.89126	1.6721	1	0
ICA-GE-00581	stade IV	oui	oui	non	Aucun	Aucun	Faible	Faible	115	30	157	92	38.4	84.2	100	3855	3855	#NULL!	7.1	119.6	140	134	42	3.7	0	185	1	#NULL!	1	0	1	1	1	1	84.8323	ICrEF	0	1	LowBNP	0	676	0	676	24.0175	4	3.58602	1.62325	1	0
ICA-GE-00182	stade II	non	non	non	Faible	Inconnu	Moyen	Faible	75	#NULL!	135	63	35.8	71.7	120	18384	18384	#NULL!	5.1	4.4	140	159	73	4.3	0	170	0	0	1	0	1	0	0	1	85.5441	ICrEF	0	1	HighBNP	1	484	0	484	24.0138	1	4.26444	1.86332	1	0
ICA-GE-00925	stade III	non	non	non	Faible	Aucun	Moyen	Faible	82	#NULL!	105	58	36.4	77.5	75	7529	7529	#NULL!	6.5	6.5	142	244	21	2.1	0	180	1	0	1	1	0	0	1	1	80.7995	ICrEF	0	1	HighBNP	1	580	0	580	23.9815	3	3.87674	1.32222	1	0
ICA-GE-00610	stade III	oui	oui	non	Faible	Faible	Faible	Faible	89	13	160	107	36.9	73.4	157	7536	7536	#NULL!	5.4	1.6	142	131	46	3.7	0	172	0	0	1	0	#NULL!	0	1	0	75.781	ICrEF	0	1	HighBNP	0	700	0	700	23.8981	3	3.87714	1.66276	1	0
ICA-GE-00201	stade IV	oui	non	non	Aucun	Aucun	Faible	Moyen	69	40	113	53	36.2	79.2	115	8423	8423	#NULL!	5.9	31.8	141	152	36	3	0	179	1	1	1	0	0	1	1	1	82.872	ICrEF	0	1	HighBNP	1	218	1	218	23.8132	4	3.92547	1.5563	1	0
ICA-GE-00920	stade III	oui	oui	oui	Inconnu	Inconnu	Faible	Faible	81	25	88	59	37.7	70	125	4881	4881	#NULL!	5.4	36.6	136	64	100	4.1	1	170	0	1	0	0	0	0	0	0	47.2663	ICrEF	0	1	LowBNP	0	438	0	438	23.7716	3	3.68851	2	1	0
ICA-GE-00429	stade III	inconnu	oui	non	Faible	Faible	Faible	Moyen	90	24	119	89	36.6	71.8	173	7279	7279	#NULL!	5.8	7.6	144	92	78	3.1	0	170	0	0	1	0	0	0	1	0	59.0418	ICrEF	0	1	HighBNP	0	731	0	1034	23.7716	3	3.86207	1.89209	1	0
ICA-GE-00995	stade IV	inconnu	oui	non	Inconnu	Inconnu	Aucun	Faible	112	23	169	129	36.7	79	176	1269	1269	#NULL!	5.9	34	141	101	71	5.5	0	180	0	1	0	0	0	0	0	0	58.7899	ICrEF	0	1	LowBNP	0	411	0	411	23.7654	4	3.10346	1.85126	1	0
ICA-GE-00119	stade IV	inconnu	non	non	Inconnu	Inconnu	Moyen	Moyen	85	32	164	72	38.8	62.2	113	#NULL!	2643.75	423	7	146.2	132	112	52	2.4	0	162	0	0	1	0	0	1	0	1	82.8036	ICpEF	0	2	LowBNP	0	731	0	946	23.7007	4	3.42222	1.716	1	0
ICA-GE-00027	stade III	non	non	non	Aucun	Inconnu	Fort	Faible	103	28	146	74	36.8	75.8	92	#NULL!	31218.8	4995	16.6	17.2	140	164	33	2.6	0	173	1	1	0	1	0	0	0	#NULL!	81.1335	ICrEF	0	1	HighBNP	1	55	1	55	23.656	3	4.49442	1.51851	1	0
ICA-GE-00895	stade IV	oui	non	non	Aucun	Aucun	Aucun	Faible	16	72	164	76	36.9	64.1	107	16830	16830	#NULL!	6.9	2.6	140	178	29	3.6	0	164	1	1	1	0	0	0	1	1	87.488	ICrEF	0	1	HighBNP	1	32	0	32	23.6095	4	4.22608	1.4624	1	0
ICA-GE-00792	stade IV	inconnu	non	oui	Aucun	Aucun	Faible	Faible	100	34	113	55	37.1	68.8	92	8046	8046	#NULL!	12.8	32.7	134	180	29	2.4	0	168	1	1	1	1	1	1	0	1	83.6277	ICrEF	0	1	HighBNP	0	731	0	832	23.5969	4	3.90558	1.4624	1	0
ICA-GE-00267	stade IV	oui	non	non	Faible	Moyen	Faible	Faible	79	20	137	74	36.3	83.5	108	19519	19519	#NULL!	5.2	32.4	144	262	19	3.1	0	184	0	1	1	1	1	0	0	1	79.4059	ICrEF	0	1	HighBNP	1	60	1	60	23.4523	4	4.29046	1.27875	1	0
ICA-GE-00543	stade IV	non	non	non	Faible	Faible	Aucun	Fort	27	14	115	84	36.4	59.8	109	1399	1399	#NULL!	9.8	1.2	136	71	65	4.3	1	160	1	0	1	0	0	0	1	0	89.0212	ICpEF	0	2	LowBNP	0	731	0	884	23.3984	4	3.14582	1.81291	1	0
ICA-GE-00306	stade IV	oui	oui	non	Aucun	Faible	Faible	Faible	73	25	150	79	36.2	82.7	90	6048	6048	#NULL!	6.8	77.1	150	133	41	2.8	0	183	1	1	1	1	1	0	1	1	86.4339	ICpEF	0	2	HighBNP	0	731	0	1144	23.2016	4	3.78161	1.61278	1	0
ICA-GE-00192	stade III	non	non	non	Aucun	Faible	Moyen	Aucun	80	28	153	99	36.9	76.8	135	5248	5248	#NULL!	6.4	1.4	142	109	54	2.9	0	180	0	1	0	1	0	0	1	#NULL!	82.601	ICrEF	0	1	HighBNP	0	731	0	1574	23.179	3	3.71999	1.73239	1	0
ICA-GE-00079	stade IV	oui	oui	non	Faible	Inconnu	Faible	Moyen	80	18	135	87	36.7	71	131	#NULL!	7350	1176	6.6	2.8	141	142	40	3.4	0	175	#NULL!	1	0	0	0	0	0	0	79.1869	ICrEF	0	1	LowBNP	0	3	0	3	23.1184	4	3.86629	1.60206	1	0
ICA-GE-00590	stade III	oui	non	oui	Aucun	Aucun	Faible	Faible	65	20	172	105	36.8	65.5	129	26923	26923	#NULL!	4.8	4.5	141	95	51	3.7	1	165	0	0	1	0	0	0	1	1	75.5537	ICrEF	0	1	HighBNP	0	731	0	810	23.067	3	4.43012	1.70757	1	0
ICA-GE-00932	stade IV	inconnu	non	non	Inconnu	Inconnu	Aucun	Fort	142	32	156	99	37.9	88	127	6607	6607	#NULL!	#NULL!	27.1	134	90	48	3.4	1	171	1	0	0	0	0	1	1	0	91.5264	ICpEF	0	2	HighBNP	1	571	0	571	23.0498	4	3.82	1.68124	1	0
ICA-GE-00926	stade III	non	non	non	Moyen	Inconnu	Faible	Faible	170	26	119	89	37.1	82	167	7492	7492	#NULL!	5.1	14.6	140	106	59	1.9	0	181	0	1	0	0	0	0	1	0	76.8323	ICrEF	0	1	HighBNP	0	415	0	415	22.9541	3	3.8746	1.77085	1	0
ICA-GE-00923	stade III	oui	non	non	Faible	Aucun	Aucun	Faible	86	23	137	68	36.7	67	138	24954	24954	#NULL!	6.8	#NULL!	142	94	68	4.1	0	168	0	#NULL!	#NULL!	0	0	0	0	0	76	ICrEF	0	1	HighBNP	0	438	0	438	22.9238	3	4.39714	1.83251	1	0
ICA-GE-00461	stade II	non	non	non	Aucun	Inconnu	Aucun	Faible	127	16	123	80	36.5	67.7	136	5119	5119	#NULL!	6.3	17.2	142	76	92	5.7	0	174	0	0	1	0	0	0	0	0	64.7173	ICrEF	0	1	HighBNP	0	731	0	787	22.7573	1	3.70919	1.96379	1	0
ICA-GE-00853	stade III	non	non	non	Inconnu	Inconnu	Faible	Faible	68	21	134	80	36.7	71	122	3209	3209	#NULL!	6.3	6.1	140	99	58	4.9	0	174	0	0	1	0	0	0	1	0	89.4346	ICpEF	0	2	LowBNP	0	725	0	725	22.7573	3	3.50637	1.76343	1	0
ICA-GE-00821	stade IV	inconnu	oui	non	Inconnu	Inconnu	Moyen	Aucun	84	#NULL!	133	75	36.9	61.5	136	15380	15380	#NULL!	5.5	4.8	138	92	52	4.1	1	163	1	1	1	0	0	0	1	0	78.4339	ICrEF	0	1	HighBNP	0	731	0	912	22.5451	4	4.18696	1.716	1	0
ICA-GE-00446	stade III	non	non	non	Aucun	Faible	Aucun	Faible	93	20	133	95	36.6	70.9	153	26175	26175	#NULL!	4.4	9.1	138	114	40	3.5	1	170	0	0	0	0	0	1	0	0	77.9521	ICrEF	0	1	HighBNP	0	731	0	871	22.526	3	4.41789	1.60206	1	0
ICA-GE-00091	stade III	non	non	oui	Faible	Aucun	Fort	Aucun	90	20	150	98	36	56.2	135	#NULL!	7356.25	1177	5.3	14.3	132	135	42	3.8	0	150	0	1	1	0	0	0	1	0	79.9836	ICpEF	0	2	LowBNP	0	731	0	827	22.4889	3	3.86666	1.62325	1	0
ICA-GE-00497	stade III	non	non	non	Aucun	Inconnu	Moyen	Faible	62	24	130	82	36.8	73.9	113	4470	4470	#NULL!	7.4	5.5	143	274	19	5.4	0	176	0	0	0	1	1	0	1	0	72.7529	ICrEF	0	1	LowBNP	0	731	0	1083	22.469	3	3.65031	1.27875	1	0
ICA-GE-00486	stade IV	inconnu	oui	non	Aucun	Faible	Moyen	Aucun	67	27	151	65	36.2	66.8	138	16483	16483	#NULL!	10.8	3.1	143	101	60	6.6	0	169	0	1	1	0	0	0	0	0	81.7769	ICrEF	0	1	HighBNP	1	553	0	553	22.4432	4	4.21704	1.77815	1	0
ICA-GE-00367	stade IV	non	oui	non	Inconnu	Inconnu	Faible	Faible	80	36	93	70	36.5	64.8	130	12358	12358	#NULL!	6.4	14.3	142	103	57	3.2	0	168	0	0	1	0	0	0	1	1	85.8371	ICrEF	0	1	HighBNP	0	731	0	1317	22.4277	4	4.09195	1.75587	1	0
ICA-GE-00738	stade III	inconnu	oui	non	Faible	Faible	Moyen	Moyen	109	22	120	60	36.5	64.4	111	33535	33535	#NULL!	41	8.2	134	190	20	2.8	1	165	0	0	1	1	#NULL!	0	0	1	90.7871	ICrEF	0	1	HighBNP	0	731	0	1027	22.4059	3	4.5255	1.30103	1	0
ICA-GE-00309	stade IV	non	non	non	Faible	Faible	Aucun	Faible	77	26	123	91	36.2	68.7	108	15265	15265	#NULL!	6.9	19.9	135	147	38	5.1	0	176	1	1	1	1	1	0	0	1	81.6126	ICrEF	0	1	HighBNP	0	731	0	764	22.3076	4	4.1837	1.57978	1	0
ICA-GE-00291	stade IV	inconnu	oui	non	Aucun	Aucun	Faible	Faible	84	24	146	85	36.5	58.6	113	4130	4130	#NULL!	4.7	1.4	136	78	56	3.9	1	160	0	0	1	0	0	0	0	1	95.4606	ICrEF	0	1	LowBNP	1	97	1	97	22.2656	4	3.61595	1.74819	1	0
ICA-GE-00499	stade III	non	non	non	Aucun	Aucun	Faible	Faible	74	28	140	89	36.6	61.7	138	11525	11525	#NULL!	#NULL!	5.2	143	94	48	4.7	1	165	0	0	1	0	0	0	0	0	85.2019	ICrEF	0	1	HighBNP	0	731	0	806	22.259	3	4.06164	1.68124	1	0
ICA-GE-00832	stade IV	non	non	non	Inconnu	Inconnu	Aucun	Fort	80	38	172	109	35.6	65.8	103	16438	16438	#NULL!	17.7	1.9	139	183	29	3.5	0	173	0	1	1	1	0	0	0	0	82.6612	ICpEF	0	2	HighBNP	0	731	0	861	22.2527	4	4.21585	1.4624	1	0
ICA-GE-00952	stade IV	non	non	non	Inconnu	Inconnu	Faible	Fort	127	41	167	97	36.7	65	88	13303	13303	#NULL!	11.2	43.2	136	77	61	3.3	1	163	0	0	1	0	0	0	0	1	84.7091	ICrEF	0	1	HighBNP	0	644	0	644	22.2063	4	4.12395	1.78533	1	0
ICA-GE-00919	stade IV	non	oui	non	Faible	Faible	Aucun	Aucun	114	20	140	105	36.8	64.3	123	13537	13537	#NULL!	#NULL!	62.2	140	137	46	3.8	0	165	0	0	0	1	0	0	0	0	65.7057	ICrEF	0	1	HighBNP	0	335	0	335	22.1855	4	4.13152	1.66276	1	0
ICA-GE-00962	stade III	non	non	oui	Faible	Aucun	Aucun	Faible	142	20	152	112	36	60	159	6757	6757	#NULL!	6.1	17.2	138	72	71	2.9	1	162	0	0	1	0	0	0	1	0	75.4387	ICrEF	0	1	HighBNP	0	432	0	432	22.1765	3	3.82975	1.85126	1	0
ICA-GE-00669	stade IV	inconnu	non	inconnu	Inconnu	Inconnu	Aucun	Aucun	132	16	137	104	36.4	58.9	152	10942	10942	#NULL!	6	1.3	143	80	71	5.9	1	164	0	0	0	0	0	0	0	0	57.8645	ICrEF	0	1	HighBNP	0	731	0	830	22.0479	4	4.0391	1.85126	1	0
ICA-GE-00891	stade IV	oui	non	non	Aucun	Aucun	Moyen	Faible	101	28	180	134	37.1	75	148	24963	24963	#NULL!	6.7	7.5	132	103	76	3.6	0	183	0	0	0	0	0	0	1	0	43.1211	ICrEF	0	1	HighBNP	0	731	0	745	21.8281	4	4.3973	1.88081	1	0
ICA-GE-00086	stade IV	non	oui	oui	Aucun	Aucun	Faible	Aucun	98	16	142	83	36.2	49	151	#NULL!	8400	1344	5.8	11.1	139	57	79	4.6	1	150	0	0	1	0	0	0	0	0	88.8159	ICrEF	0	1	LowBNP	0	712	0	712	21.8222	4	3.92428	1.89763	1	0
ICA-GE-00233	stade IV	non	oui	non	Inconnu	Inconnu	Moyen	Faible	70	24	144	90	36.8	67.2	113	2755	2755	#NULL!	6.4	4.5	138	127	44	3.8	0	173	0	1	0	1	0	0	0	1	85.0623	ICpEF	0	2	LowBNP	1	12	0	12	21.7181	4	3.44012	1.64345	1	0
ICA-GE-00485	stade III	inconnu	oui	inconnu	Faible	Aucun	Faible	Faible	82	14	120	73	37.2	64	142	8432	8432	#NULL!	10.2	24	139	98	64	2.5	0	171	0	1	1	1	0	0	0	0	76.6626	ICrEF	0	1	HighBNP	0	731	0	1559	21.7161	3	3.92593	1.80618	1	0
ICA-GE-00827	stade III	oui	non	non	Inconnu	Inconnu	Faible	Fort	87	28	120	76	36.8	55.9	107	37390	37390	#NULL!	10.7	55.1	133	402	11	4.1	0	154	1	#NULL!	1	1	1	0	0	1	85.4292	ICrEF	0	1	HighBNP	1	230	0	230	21.5466	3	4.57276	1.04139	1	0
ICA-GE-00165	stade III	oui	non	inconnu	Inconnu	Inconnu	Moyen	Faible	130	19	139	99	36.1	64.5	109	5713	5713	#NULL!	5.3	27.4	135	55	113	2.8	0	161	0	1	0	0	0	1	0	1	53.3443	ICrEF	0	1	HighBNP	0	731	0	973	21.5269	3	3.75686	2.05308	1	0
ICA-GE-00711	stade IV	oui	non	non	Aucun	Inconnu	Moyen	Faible	105	32	146	97	36.8	61.9	133	20372	20372	#NULL!	9.4	8.9	141	110	57	2.9	0	169	#NULL!	1	1	1	0	0	1	1	73.6619	ICrEF	0	1	HighBNP	0	731	0	837	21.3928	4	4.30903	1.75587	1	0
ICA-GE-00018	stade IV	oui	non	non	Aucun	Inconnu	Faible	Faible	84	36	152	86	36.2	64.9	91	#NULL!	9381.25	1501	11.7	1	140	319	15	2.4	0	166	0	1	1	1	1	0	0	1	79.0746	ICrEF	0	1	LowBNP	1	362	0	362	21.3021	4	3.97226	1.17609	1	0
ICA-GE-00834	stade II	non	non	non	Inconnu	Inconnu	Aucun	Aucun	64	18	163	47	36.7	58.9	141	3725	3725	#NULL!	10	0.3	134	93	71	4.4	0	160	0	1	0	0	0	0	0	0	70.8282	ICpEF	0	2	LowBNP	0	731	0	760	21.2891	1	3.57113	1.85126	1	0
ICA-GE-00050	stade IV	non	non	non	Faible	Inconnu	Faible	Aucun	126	40	140	90	36.5	54.5	147	#NULL!	8187.5	1310	6.3	3.7	125	67	69	4.5	1	160	0	0	0	0	0	0	0	1	91.2416	ICrEF	0	1	LowBNP	0	731	0	1823	21.2891	4	3.91315	1.83885	1	0
ICA-GE-00223	stade II	inconnu	oui	non	Faible	Aucun	Aucun	Faible	89	18	116	81	37.3	63.6	159	6358	6358	#NULL!	11.8	4.4	136	58	86	4.3	1	170	#NULL!	0	0	1	0	0	0	0	76.3806	ICrEF	0	1	HighBNP	0	731	0	1859	21.2803	1	3.80332	1.9345	1	0
ICA-GE-00218	stade I	oui	non	non	Faible	Aucun	Aucun	Moyen	54	30	160	50	36.9	61	221	7388	7388	#NULL!	5.2	1.6	136	161	31	#NULL!	1	168	0	0	1	0	0	0	0	0	95.4278	ICpEF	0	2	HighBNP	0	731	0	1225	21.2585	1	3.86853	1.49136	1	0
ICA-GE-01040	stade IV	non	non	non	Aucun	Inconnu	Aucun	Fort	110	40	128	70	36	55	128	7277	7277	#NULL!	11	2.6	145	76	63	4.38	1	159	0	1	1	0	0	0	0	0	86.5325	ICrEF	0	1	HighBNP	0	10	0	10	21.2412	4	3.86195	1.79934	1	0
ICA-GE-00256	stade III	non	oui	non	Aucun	Aucun	Faible	Faible	84	28	142	93	35.7	55	128	6998	6998	#NULL!	5.4	4.3	144	100	45	5.5	1	165	0	0	0	0	1	0	0	0	83.6687	ICrEF	0	1	HighBNP	0	731	0	1797	21.0836	3	3.84497	1.65321	1	0
ICA-GE-00627	stade III	non	non	non	Faible	Faible	Faible	Aucun	82	27	143	80	36	52.9	128	3107	3107	#NULL!	4.5	0.7	147	87	51	4.3	1	156	0	0	0	0	0	0	0	0	88.334	ICrEF	0	1	LowBNP	0	731	0	988	21.0799	3	3.49234	1.70757	1	0
ICA-GE-00124	stade IV	oui	oui	inconnu	Aucun	Aucun	Fort	Faible	109	17	131	109	37.7	61.5	101	#NULL!	12093.8	1935	6.4	164	138	80	66	4.4	1	169	0	0	0	0	0	0	0	1	67.7016	ICrEF	0	1	LowBNP	0	731	0	2297	21.0777	4	4.08256	1.81954	1	0
ICA-GE-00779	stade IV	oui	non	inconnu	Inconnu	Inconnu	Aucun	Faible	110	26	127	76	38.7	55.5	126	7872	7872	#NULL!	6.3	7.6	142	102	48	3.8	1	160	1	0	1	0	#NULL!	0	0	0	70.1739	ICrEF	0	1	HighBNP	0	731	0	858	21.0156	4	3.89609	1.68124	1	0
ICA-GE-00548	stade IV	oui	non	non	Aucun	Aucun	Aucun	Faible	72	25	115	52	36.4	57.8	126	8450	8450	#NULL!	8.2	36.1	139	102	75	2.8	1	162	1	0	0	1	0	0	0	0	56.9117	ICrEF	0	1	HighBNP	0	731	0	799	20.9953	4	3.92686	1.87506	1	0
ICA-GE-00735	stade III	oui	non	oui	Aucun	Aucun	Moyen	Moyen	118	17	107	78	36.1	70.3	134	3425	3425	#NULL!	5.2	10.9	150	94	70	3	0	176	0	0	0	0	0	#NULL!	0	0	72.3368	ICrEF	0	1	LowBNP	0	706	0	706	20.8549	3	3.53466	1.8451	1	0
ICA-GE-00125	stade IV	oui	oui	non	Aucun	Aucun	Aucun	Aucun	69	25	79	40	38.8	45.4	111	1091	1091	#NULL!	7.3	39.9	135	190	23	3.4	1	150	0	0	0	0	0	0	1	1	67.0198	ICpEF	0	2	LowBNP	0	731	0	2082	20.8444	4	3.03782	1.36173	1	0
ICA-GE-00292	stade IV	non	oui	non	Aucun	Aucun	Faible	Moyen	100	35	128	67	37.2	49.5	140	14523	14523	#NULL!	7.3	3.6	135	59	74	4.5	1	149	0	0	1	0	0	0	0	0	97.4428	ICrEF	0	1	HighBNP	0	731	0	753	20.8099	4	4.16206	1.86923	1	0
ICA-GE-00890	stade III	non	oui	non	Faible	Inconnu	Fort	Aucun	24	10	137	83	37.2	66	130	4805	4805	#NULL!	5.6	1	141	92	65	4	0	171	1	1	1	0	1	0	0	1	85.7029	ICrEF	0	1	LowBNP	1	425	0	425	20.7927	3	3.68169	1.81291	1	0
ICA-GE-00311	stade IV	non	non	non	Aucun	Aucun	Moyen	Faible	114	20	201	160	36	69	166	33602	33602	#NULL!	6.3	7.9	139	220	29	4.8	0	180	0	0	0	0	0	0	0	0	50.3217	ICrEF	0	1	HighBNP	0	731	0	743	20.7407	4	4.52637	1.4624	1	0
ICA-GE-00362	stade III	non	non	inconnu	Faible	Faible	Moyen	Faible	90	23	130	74	36	65.7	120	18605	18605	#NULL!	6	189.4	138	98	47	2.4	1	163	0	1	1	0	1	0	0	0	79.6277	ICrEF	0	1	HighBNP	0	731	0	1402	20.7385	3	4.26963	1.6721	1	0
ICA-GE-00807	stade III	non	oui	non	Inconnu	Inconnu	Moyen	Faible	95	18	137	80	36.7	60	122	64472	64472	#NULL!	5.6	35.5	142	91	67	2.3	0	173	1	1	1	0	0	0	0	1	84.0712	ICrEF	0	1	HighBNP	1	565	0	565	20.7157	3	4.80937	1.82607	1	0
ICA-GE-00057	stade III	oui	non	oui	Moyen	Moyen	Fort	Faible	74	15	119	72	36.4	55.2	160	#NULL!	19675	3148	5	2.9	136	135	47	3.8	0	156	1	0	1	0	0	0	0	0	65.243	ICrEF	0	1	HighBNP	0	731	0	2178	20.5868	3	4.29391	1.6721	1	0
ICA-GE-00831	stade II	oui	non	non	Aucun	Aucun	Faible	Aucun	76	18	147	104	36.8	68	146	6670	6670	#NULL!	8.7	11.3	145	147	45	4.8	0	185	0	0	1	1	#NULL!	0	0	0	56.4298	ICpEF	0	2	HighBNP	0	731	0	748	20.4821	1	3.82413	1.65321	1	0
ICA-GE-01016	stade IV	oui	non	non	Aucun	Aucun	Faible	Faible	120	40	174	83	36	55.5	169	4241	4241	#NULL!	9.2	2.9	140	33	100	3.4	1	160	0	0	0	0	0	0	0	0	81.9384	ICrEF	0	1	LowBNP	0	146	0	146	20.4688	4	3.62747	2	1	0
ICA-GE-00968	stade III	oui	non	non	Aucun	Aucun	Faible	Faible	130	49	219	163	37.4	53.7	143	3496	3496	#NULL!	8.2	2.8	135	80	73	3.4	#NULL!	157	0	0	0	0	0	0	0	0	-0.219028	ICrEF	0	1	LowBNP	0	549	0	549	20.4471	3	3.54357	1.86332	1	0
ICA-GE-00200	stade III	oui	oui	non	Faible	Aucun	Aucun	Aucun	120	20	91	51	35.7	66.4	145	12328	12328	#NULL!	6.9	4.8	124	168	45	3	0	178	0	0	0	0	0	0	0	#NULL!	33.4949	ICrEF	0	1	HighBNP	0	731	0	2251	20.3888	3	4.09089	1.65321	1	0
ICA-GE-00032	stade II	non	non	non	Moyen	Moyen	Faible	Moyen	90	16	121	68	37	62	94	#NULL!	5081.25	813	4.8	26.4	141	164	34	2.2	0	174	1	1	0	1	1	0	1	1	76.7474	ICrEF	0	1	LowBNP	0	731	0	736	20.3792	1	3.70597	1.53148	1	0
ICA-GE-00801	stade IV	oui	non	non	Aucun	Aucun	Moyen	Faible	97	28	186	87	37.1	59.7	108	10040	10040	#NULL!	7	103	132	82	60	3.9	1	168	0	0	1	0	#NULL!	1	0	1	76.5777	ICrEF	0	1	HighBNP	0	731	0	765	20.1601	4	4.00173	1.77815	1	0
ICA-GE-00736	stade IV	non	oui	inconnu	Aucun	Aucun	Aucun	Faible	133	37	174	83	36.1	45.5	130	3167	3167	#NULL!	23.6	2.2	138	60	65	3.4	1	150	0	0	0	1	0	0	0	0	76.1834	ICrEF	0	1	LowBNP	0	731	0	750	20.1333	4	3.50065	1.81291	1	0
ICA-GE-00331	stade IV	non	non	non	Aucun	Aucun	Faible	Faible	78	25	100	50	36.3	68.2	117	5926	5926	#NULL!	5.8	29.2	139	73	83	3.9	0	182	0	1	1	0	0	0	0	1	80.8734	ICrEF	0	1	HighBNP	0	731	0	1734	20.1063	4	3.77276	1.91908	1	0
ICA-GE-00724	stade III	non	non	non	Aucun	Aucun	Moyen	Faible	60	25	121	72	36.7	61	143	16024	16024	#NULL!	8.4	20.9	136	111	41	2.9	1	168	0	0	0	0	1	0	0	0	80.011	ICrEF	0	1	HighBNP	0	731	0	918	19.983	3	4.20477	1.61278	1	0
ICA-GE-00803	stade IV	inconnu	inconnu	oui	Moyen	Aucun	Faible	Fort	120	35	195	110	36.7	50.6	113	17144	17144	#NULL!	9.7	21.7	136	117	38	7.2	1	155	#NULL!	1	1	0	#NULL!	0	1	1	80.7392	ICrEF	0	1	HighBNP	0	731	0	753	19.9792	4	4.23411	1.57978	1	0
ICA-GE-00005	stade III	non	oui	inconnu	Aucun	Moyen	Aucun	Faible	69	18	158	62	36.4	59.4	108	#NULL!	17087.5	2734	6.9	15.7	140	309	15	3.3	0	169	1	1	1	0	1	0	1	1	83.7892	ICpEF	0	2	HighBNP	1	473	1	473	19.9223	3	4.23268	1.17609	1	0
ICA-GE-00076	stade IV	inconnu	oui	non	Aucun	Faible	Faible	Faible	121	20	86	56	37.6	69.8	119	#NULL!	6268.75	1003	7.3	11.4	142	110	60	2	0	183	0	0	0	0	0	0	0	1	64.6735	ICrEF	0	1	LowBNP	1	613	0	613	19.5885	4	3.79718	1.77815	1	0
ICA-GE-00716	stade IV	inconnu	non	non	Aucun	Inconnu	Aucun	Faible	120	25	109	77	37.1	58.7	127	10251	10251	#NULL!	9.2	16.6	138	53	109	3.1	0	172	1	1	1	1	0	0	0	1	60.7118	ICrEF	0	1	HighBNP	0	731	0	1029	19.5376	4	4.01077	2.03743	1	0
ICA-GE-00412	stade IV	inconnu	non	non	Faible	Faible	Faible	Faible	78	30	106	60	37.7	47.8	124	11001	11001	#NULL!	5.6	2.3	144	70	66	5.2	1	160	0	0	1	0	0	0	0	0	90.7159	ICpEF	0	2	HighBNP	0	731	0	1438	19.4531	4	4.04143	1.81954	1	0
ICA-GE-00128	stade IV	oui	oui	non	Moyen	Moyen	Aucun	Moyen	87	26	161	113	37.1	50	109	13547	13547	#NULL!	8.6	3.7	143	80	59	4.5	1	161	0	0	0	0	0	0	0	1	84.3559	ICrEF	0	1	HighBNP	0	731	0	731	19.4437	4	4.13184	1.77085	1	0
ICA-GE-00835	stade III	oui	oui	non	Aucun	Aucun	Faible	Faible	180	25	126	78	37.3	59.8	148	3583	3583	#NULL!	6.3	31.9	132	83	95	2.8	0	174	0	0	0	0	0	0	1	0	49.3443	ICrEF	0	1	LowBNP	0	731	0	756	19.1901	3	3.55425	1.97772	1	0
ICA-GE-00444	stade III	oui	non	non	Faible	Faible	Faible	Faible	63	20	111	38	36.8	49	106	11584	11584	#NULL!	6.8	5.2	137	119	36	5.6	1	160	0	0	1	0	1	0	0	1	84.4408	ICrEF	0	1	HighBNP	0	731	0	1141	19.1797	3	4.06386	1.5563	1	0
ICA-GE-00089	stade III	oui	non	inconnu	Aucun	Faible	Aucun	Faible	95	20	108	73	36.8	56	126	#NULL!	8400	1344	5.6	7.5	143	107	57	4	0	170	1	1	0	0	1	1	0	0	77.3087	ICrEF	0	1	LowBNP	0	731	0	835	19.1696	3	3.92428	1.75587	1	0
ICA-GE-00356	stade IV	inconnu	non	oui	Inconnu	Inconnu	Faible	Faible	98	20	160	78	37.4	62.4	108	40356	40356	#NULL!	6.2	6.3	147	112	40	#NULL!	1	166	1	1	0	0	0	0	1	0	80.3723	ICrEF	0	1	HighBNP	1	660	0	660	19.161	4	4.60591	1.60206	1	0
ICA-GE-00087	stade IV	inconnu	non	non	Moyen	Moyen	Fort	Fort	80	16	125	60	36.5	61.2	103	#NULL!	11768.8	1883	4	154.6	142	203	23	2.4	1	169	1	1	1	0	0	0	1	0	58.9925	ICpEF	0	2	LowBNP	1	73	1	73	19.117	4	4.07073	1.36173	1	0
ICA-GE-00017	stade III	non	non	non	Aucun	Aucun	Aucun	Aucun	120	#NULL!	145	70	36.7	65.2	111	#NULL!	10043.8	1607	11.3	89.4	137	118	51	4.2	0	183	0	0	0	0	1	0	1	1	75.9179	ICrEF	0	1	LowBNP	0	731	0	2019	19.0212	3	4.0019	1.70757	1	0
ICA-GE-00851	stade III	oui	non	non	Aucun	Aucun	Moyen	Faible	100	21	131	92	36.2	62.6	124	4058	4058	#NULL!	#NULL!	1.8	133	77	83	3.1	0	174	0	1	1	0	0	0	0	0	78.7734	ICrEF	0	1	LowBNP	0	731	0	768	18.9259	3	3.60831	1.91908	1	0
ICA-GE-00150	stade IV	inconnu	oui	inconnu	Inconnu	Inconnu	Faible	Faible	132	27	149	105	35.6	51.1	113	20501	20501	#NULL!	13.8	70.8	136	118	59	3.3	0	160	0	1	1	0	0	0	0	1	57.4155	ICrEF	0	1	HighBNP	0	731	0	859	18.9062	4	4.31178	1.77085	1	0
ICA-GE-00945	stade III	oui	non	non	Moyen	Moyen	Moyen	Faible	82	20	159	96	36.7	52	114	17218	17218	#NULL!	7	2	143	73	63	4.3	1	161	0	1	1	1	1	0	0	1	90.5873	ICrEF	0	1	HighBNP	0	541	0	541	18.9036	3	4.23598	1.79934	1	0
ICA-GE-00406	stade III	non	non	non	Aucun	Aucun	Aucun	Moyen	60	16	108	86	36.6	50.8	100	6075	6075	#NULL!	5.7	1.8	141	210	27	5.2	0	167	0	1	1	0	1	0	0	1	68.6379	ICrEF	0	1	HighBNP	0	731	0	1386	18.8605	3	3.78355	1.43136	1	0
ICA-GE-00321	stade IV	non	non	oui	Aucun	Aucun	Moyen	Faible	125	36	164	108	35.8	59.4	133	8340	8340	#NULL!	6.4	5.1	143	113	49	4.8	0	171	1	0	1	0	0	0	1	1	90.1246	ICrEF	0	1	HighBNP	1	337	1	337	18.6382	4	3.92117	1.6902	1	0
ICA-GE-00955	stade III	oui	non	non	Inconnu	Inconnu	Fort	Faible	120	28	149	116	35.5	77.7	143	16577	16577	#NULL!	13.7	7.8	142	88	87	2.5	0	172	0	0	1	0	0	0	0	0	51.0144	ICrEF	0	1	HighBNP	0	391	0	391	18.5235	3	4.21951	1.93952	1	0
ICA-GE-00721	stade III	oui	oui	oui	Aucun	Inconnu	Aucun	Faible	80	20	100	85	36.2	61.7	135	3843	3843	#NULL!	5.9	#NULL!	134	91	87	4.4	0	176	0	#NULL!	1	0	0	0	0	0	45.9493	ICrEF	0	1	LowBNP	0	731	0	845	18.4659	3	3.58467	1.93952	1	0
ICA-GE-00726	stade III	oui	non	non	Aucun	Inconnu	Faible	Faible	103	20	134	83	36.2	54.8	130	1880	1880	#NULL!	16.2	1.5	138	70	92	3.2	0	165	0	0	0	1	0	0	0	0	69.6263	ICrEF	0	1	LowBNP	0	731	0	967	18.2553	3	3.27416	1.96379	1	0
ICA-GE-00353	stade IV	non	non	non	Aucun	Faible	Faible	Moyen	77	33	165	70	38	49.3	143	12914	12914	#NULL!	6.1	27.7	139	156	33	3.1	0	162	0	1	1	0	1	0	1	0	91.4825	ICpEF	0	2	HighBNP	1	483	0	483	18.2137	4	4.11106	1.51851	1	0
ICA-GE-00237	stade III	non	non	non	Aucun	Aucun	Aucun	Aucun	71	18	124	60	36.4	52.4	155	14196	14196	#NULL!	5.9	2.6	140	118	37	3.8	1	165	0	0	1	0	0	0	1	0	82.5024	ICrEF	0	1	HighBNP	0	731	0	732	17.7778	3	4.15217	1.5682	1	0
ICA-GE-00282	stade III	non	non	non	Faible	Faible	Fort	Faible	90	16	95	58	37.2	43.9	129	13370	13370	#NULL!	6.7	9.4	122	74	71	2.9	1	153	0	0	0	0	0	0	0	0	71.8275	ICrEF	0	1	HighBNP	1	92	1	92	17.6428	3	4.12613	1.85126	1	0
ICA-GE-00492	stade IV	oui	non	oui	Faible	Faible	Moyen	Faible	101	20	108	55	36.8	58	145	20742	20742	#NULL!	6.3	5.9	136	106	46	4.8	1	163	0	0	0	0	0	0	0	0	69.7988	ICrEF	0	1	HighBNP	0	731	0	1499	17.6145	4	4.31685	1.66276	1	0
ICA-GE-00270	stade IV	non	non	oui	Aucun	Aucun	Faible	Faible	120	22	115	64	36.3	38	107	22833	22833	#NULL!	5.4	15.2	142	81	63	3.7	1	155	0	0	1	0	0	0	0	1	72.6407	ICrEF	0	1	HighBNP	0	731	0	740	17.4818	4	4.35856	1.79934	1	0
ICA-GE-00061	stade IV	inconnu	oui	non	Aucun	Inconnu	Fort	Faible	64	16	108	80	36	50.3	105	#NULL!	30106.2	4817	6.6	29.7	147	117	35	4.5	1	170	0	0	1	0	0	0	0	1	91.6687	ICrEF	0	1	HighBNP	1	23	1	23	17.301	4	4.47866	1.54407	1	0
ICA-GE-00117	stade III	non	non	non	Aucun	Inconnu	Fort	Aucun	105	22	124	70	36.9	66	72	#NULL!	3293.75	527	7.5	258.6	128	260	22	3.6	0	186	0	0	0	0	1	1	0	1	60.6762	ICrEF	0	1	LowBNP	0	731	0	1437	17.2852	3	3.51769	1.34242	1	0
ICA-GE-00279	stade III	non	non	non	Faible	Faible	Moyen	Faible	88	28	140	86	37.4	48.9	118	31321	31321	#NULL!	6.2	11.2	141	101	43	4.6	1	165	0	0	1	0	1	0	0	0	89.5058	ICrEF	0	1	HighBNP	0	731	0	1811	16.6758	3	4.49584	1.63347	1	0
ICA-GE-00115	stade III	non	oui	non	Faible	Aucun	Faible	Moyen	82	28	164	85	37.3	43	128	#NULL!	11168.8	1787	17	13.5	118	62	78	2.6	1	159	1	#NULL!	1	0	0	0	0	0	86.8337	ICrEF	0	1	LowBNP	0	731	0	1583	16.6133	3	4.048	1.89209	1	0
ICA-GE-00168	stade IV	inconnu	inconnu	inconnu	Inconnu	Inconnu	Inconnu	Inconnu	99	16	127	51	37.6	42.4	135	2211	2211	#NULL!	4.2	#NULL!	138	69	70	6.5	1	165	0	0	0	0	0	0	1	0	85.3662	ICpEF	0	2	LowBNP	0	731	0	2122	16.1983	4	3.34459	1.8451	1	0
ICA-GE-00066	stade II	non	non	non	Fort	Moyen	Fort	Moyen	85	34	137	59	36.8	66	49	#NULL!	10587.5	1694	5.3	2.8	137	109	56	3.9	0	187	0	0	0	0	0	0	0	0	76.6324	ICpEF	0	2	LowBNP	1	461	1	461	15.671	1	4.02479	1.74819	1	0
ICA-GE-00113	stade IV	non	oui	non	Aucun	Aucun	Aucun	Aucun	79	20	120	80	36.9	49.1	122	#NULL!	7487.5	1198	7	37.6	141	130	44	3.9	0	175	0	1	1	0	0	1	1	1	81.6099	ICrEF	0	1	LowBNP	1	144	0	144	15.5429	4	3.87434	1.64345	1	0
ICA-GE-00571	stade IV	non	non	non	Aucun	Aucun	Aucun	Faible	75	32	110	85	38.5	45.2	113	29044	29044	#NULL!	4.7	47.3	137	133	33	2.7	1	160	1	0	1	0	1	0	1	1	80.5585	ICrEF	0	1	HighBNP	0	731	0	1232	15.4297	4	4.46306	1.51851	1	0
ICA-GE-01039	stade IV	non	non	non	Aucun	Aucun	Faible	Fort	123	35	180	90	36.8	40.1	106	2431	2431	#NULL!	14.5	2.2	135	58	92	3.91	1	163	1	1	1	1	0	0	0	1	70.0479	ICpEF	0	2	LowBNP	0	4	0	4	15.0551	4	3.38578	1.96379	1	0
ICA-GE-00206	stade IV	oui	non	non	Inconnu	Inconnu	Faible	Moyen	106	20	171	117	37.2	49.8	129	8278	8278	#NULL!	5.2	11.8	138	83	55	5.3	0	174	0	0	1	0	0	0	1	0	87.6085	ICrEF	0	1	HighBNP	1	392	0	392	14.8633	4	3.91793	1.74036	1	0
ICA-GE-00876	stade III	non	oui	oui	Inconnu	Inconnu	Moyen	Aucun	145	22	156	139	37	187	125	5566	5566	#NULL!	6.1	62.4	144	136	45	2.8	0	190	1	0	1	0	0	0	1	0	69.911	ICpEF	1	3	HighBNP	1	724	1	724	52.964	3	3.74554	1.65321	1	0
ICA-GE-00220	stade III	non	non	non	Aucun	Faible	Faible	Moyen	87	17	182	64	37	132.5	93	4275	4275	#NULL!	15.3	216	141	261	16	2.5	1	154	0	0	1	1	1	0	0	1	61.0568	ICpEF	1	3	LowBNP	1	206	0	206	52.707	3	3.63094	1.20412	1	0
ICA-GE-00239	stade III	non	non	non	Aucun	Faible	Fort	Aucun	100	24	155	91	36.8	170.7	105	2248	2248	#NULL!	4.6	36.7	142	98	59	2.4	1	164	0	0	1	0	0	0	0	0	47.7618	ICpEF	1	3	LowBNP	0	92	0	92	51.0857	3	3.3518	1.77085	1	0
ICA-GE-01030	stade IV	oui	oui	non	Inconnu	Inconnu	Faible	Faible	87	24	135	87	38.1	133.7	103	2318	2318	#NULL!	5.6	58.32	135	86	56	4.01	1	160	0	0	1	0	0	0	0	1	73.9849	ICpEF	1	3	LowBNP	0	16	0	16	50.1953	4	3.36511	1.74819	1	0
ICA-GE-00284	stade IV	non	non	non	Inconnu	Inconnu	Faible	Moyen	87	20	155	66	36.6	120.7	124	1591	1591	#NULL!	17.6	28.3	135	86	64	4.3	1	159	0	0	1	1	1	0	0	0	59.3676	ICpEF	1	3	LowBNP	0	731	0	829	48.3367	4	3.20167	1.80618	1	0
ICA-GE-00021	stade IV	inconnu	non	non	Aucun	Inconnu	Moyen	Aucun	67	45	185	77	37.3	142.5	139	#NULL!	1237.5	198	10.5	12.3	142	72	74	4.2	1	170	0	0	1	1	0	0	0	0	67.7372	ICpEF	1	3	LowBNP	0	731	0	1735	48.1315	4	3.09255	1.86923	1	0
ICA-GE-00586	stade II	non	oui	non	Aucun	Aucun	Faible	Faible	140	16	142	106	37.4	147.1	150	6177	6177	#NULL!	6.8	16.5	141	129	48	4.2	0	182	0	1	1	0	0	0	1	0	71.436	ICpEF	1	3	HighBNP	0	731	0	786	44.2579	1	3.79078	1.68124	1	0
ICA-GE-00022	stade IV	non	non	non	Aucun	Aucun	Fort	Faible	88	20	157	95	36.9	112.3	148	#NULL!	2781.25	445	10	8.6	139	103	46	5.5	1	158	0	0	1	1	0	#NULL!	0	0	74.7762	ICpEF	1	3	LowBNP	0	731	0	2063	41.0191	4	3.44424	1.66276	1	0
ICA-GE-00778	stade III	non	non	inconnu	Moyen	Moyen	Moyen	Faible	85	22	182	79	36.7	97.7	100	1283	1283	#NULL!	10.3	7.8	134	94	51	3.3	1	157	0	1	0	1	0	0	0	0	77.8891	ICpEF	1	3	LowBNP	0	731	0	754	39.3525	3	3.10823	1.70757	1	0
ICA-GE-00951	stade IV	oui	non	oui	Inconnu	Inconnu	Moyen	Fort	104	29	169	81	36.7	114.6	82	582	582	#NULL!	19.4	9.2	140	4.4	63	3.3	0	168	0	0	1	1	0	0	1	1	73.2704	ICpEF	1	3	LowBNP	1	476	1	476	38.9031	4	2.76492	1.79934	1	0
ICA-GE-00261	stade III	non	non	non	Faible	Faible	Faible	Moyen	95	28	132	107	36.9	85.8	140	7086	7086	#NULL!	5.2	512.2	140	143	40	3.9	0	150	0	0	1	1	1	0	1	0	80.5777	ICpEF	1	3	HighBNP	0	713	0	713	37.9556	3	3.8504	1.60206	1	0
ICA-GE-00683	stade IV	non	oui	oui	Inconnu	Inconnu	Faible	Faible	81	31	158	78	37.1	102.3	131	578	578	#NULL!	6.4	2.5	140	58	83	6.1	1	165	0	0	1	0	0	0	1	0	81.9384	ICpEF	1	3	LowBNP	0	731	0	758	37.3186	4	2.76193	1.91908	1	0
ICA-GE-00037	stade III	non	non	non	Fort	Fort	Fort	Moyen	79	15	124	34	35.7	110.8	94	#NULL!	6587.5	1054	5.2	10.6	141	457	10	2.7	0	170	0	0	1	1	1	1	1	1	72.293	ICpEF	1	3	LowBNP	0	731	0	763	36.9204	3	3.81872	1	1	0
ICA-GE-00407	stade II	non	non	non	Aucun	Aucun	Faible	Faible	84	19	158	80	38.5	115.7	106	1429	1429	#NULL!	5.8	21.5	139	75	86	2.9	0	174	1	0	1	0	0	1	1	1	74.8309	ICpEF	1	3	LowBNP	0	731	0	1937	36.7948	1	3.15503	1.9345	1	0
ICA-GE-00629	stade IV	inconnu	non	non	Aucun	Aucun	Faible	Moyen	120	30	173	110	38.7	100	133	1858	1858	#NULL!	8.3	43.9	134	62	102	3.9	0	162	0	0	1	1	0	0	1	0	61.7741	ICpEF	1	3	LowBNP	0	731	0	1164	36.5798	4	3.26905	2.0086	1	0
ICA-GE-00222	stade IV	non	non	oui	Inconnu	Inconnu	Moyen	Moyen	90	21	121	60	36.9	108.3	126	910	910	#NULL!	#NULL!	16	138	183	33	3.7	0	170	1	0	1	1	1	0	0	0	64.9254	ICpEF	1	3	LowBNP	0	707	0	707	36.1938	4	2.95904	1.51851	1	0
ICA-GE-00981	stade IV	oui	non	non	Inconnu	Inconnu	Faible	Faible	78	22	167	100	37.2	88	111	2465	2465	#NULL!	7.2	15	138	78	62	3.3	1	160	0	0	1	1	0	1	0	0	80.6051	ICpEF	1	3	LowBNP	0	506	0	506	35.7422	4	3.39182	1.79239	1	0
ICA-GE-00480	stade III	inconnu	non	non	Aucun	Inconnu	Moyen	Faible	76	30	199	102	36.3	103.7	143	816	816	#NULL!	8.9	3.9	144	115	59	3.3	0	172	1	1	1	1	0	0	0	0	62.3847	ICpEF	1	3	LowBNP	0	731	0	1533	35.4584	3	2.91169	1.77085	1	0
ICA-GE-00322	stade III	oui	oui	oui	Aucun	Inconnu	Moyen	Faible	58	#NULL!	141	42	36.8	89.9	91	7222	7222	#NULL!	7.7	3.9	134	251	16	3.6	1	155	0	1	1	1	1	0	1	1	74.7734	ICpEF	1	3	HighBNP	1	281	0	281	35.1717	3	3.85866	1.20412	1	0
ICA-GE-00408	stade IV	oui	non	non	Aucun	Aucun	Moyen	Moyen	83	32	190	86	36.6	115.7	149	3459	3459	#NULL!	5.6	6.5	143	83	89	5.3	0	178	0	0	1	0	0	0	0	0	58.193	ICpEF	1	3	LowBNP	0	639	0	639	35.1597	4	3.53895	1.94939	1	0
ICA-GE-00039	stade IV	non	oui	oui	Aucun	Aucun	Faible	Faible	64	21	141	88	37	99	136	#NULL!	1668.75	267	8.2	4.8	142	62	60	#NULL!	1	168	1	0	1	1	0	0	1	0	55.4935	ICpEF	1	3	LowBNP	0	731	0	2085	35.0411	4	3.22239	1.77815	1	0
ICA-GE-00036	stade IV	non	non	non	Aucun	Aucun	Fort	Fort	88	26	129	65	36.4	101	118	#NULL!	1350	216	9.3	110.5	133	117	51	3.8	0	170	0	1	1	1	1	0	1	1	78.6886	ICpEF	1	3	LowBNP	0	731	0	1084	34.9827	4	3.13033	1.70757	1	0
ICA-GE-00227	stade IV	non	non	non	Aucun	Aucun	Fort	Faible	75	16	170	90	36.5	108.3	113	1273	1273	#NULL!	10.2	2.2	147	116	59	2.3	0	175	0	0	1	1	1	0	0	1	60.2793	ICpEF	1	3	LowBNP	0	731	0	734	34.9388	4	3.10483	1.77085	1	0
ICA-GE-00730	stade III	oui	non	non	Inconnu	Inconnu	Moyen	Faible	78	23	144	85	36.6	125.2	96	1273	1273	#NULL!	15.8	2.9	135	84	79	3.2	0	186	1	1	1	1	0	0	1	1	73.7577	ICpEF	1	3	LowBNP	1	105	1	105	34.8306	3	3.10483	1.89763	1	0
ICA-GE-00825	stade III	non	oui	non	Inconnu	Inconnu	Moyen	Moyen	60	24	140	76	36.4	83	130	7935	7935	#NULL!	7.2	16	140	127	34	2.3	1	152	#NULL!	#NULL!	1	1	1	0	1	0	82.7762	ICpEF	1	3	HighBNP	1	578	1	578	34.7559	3	3.89955	1.53148	1	0
ICA-GE-00510	stade II	inconnu	non	non	Inconnu	Inconnu	Moyen	Moyen	66	24	132	73	35.8	105.5	139	6632	6632	#NULL!	5.8	14.1	136	289	17	3.6	0	172	0	1	1	1	1	0	0	1	78.3765	ICpEF	1	3	HighBNP	1	413	0	413	34.5119	1	3.82164	1.23045	1	0
ICA-GE-00426	stade III	non	non	non	Faible	Aucun	Moyen	Moyen	95	30	172	104	36.4	94	142	1098	1098	#NULL!	8.7	105.7	141	101	64	3	0	167	0	1	1	1	0	0	1	0	72.5914	ICpEF	1	3	LowBNP	0	731	0	1630	33.4899	3	3.0406	1.80618	1	0
ICA-GE-00475	stade III	oui	non	non	Aucun	Aucun	Moyen	Faible	69	32	129	73	36.5	112.9	132	1439	1439	#NULL!	15	13.3	141	161	36	3.4	0	180	0	1	1	1	1	0	1	0	74.2806	ICpEF	1	3	LowBNP	0	731	0	745	33.3951	3	3.15806	1.5563	1	0
ICA-GE-00179	stade IV	inconnu	non	inconnu	Aucun	Inconnu	Faible	Faible	87	34	197	135	36.9	102.1	143	424	424	#NULL!	6.4	#NULL!	143	111	69	6	0	175	0	0	1	0	0	0	0	#NULL!	45.2019	ICpEF	1	3	LowBNP	0	716	0	716	33.3388	4	2.62737	1.83885	1	0
ICA-GE-00934	stade II	non	non	non	Aucun	Aucun	Faible	Faible	74	18	120	68	36.6	93.6	144	415	415	#NULL!	5.9	12.6	139	56	99	3.2	0	168	0	1	1	1	0	0	1	0	71.0609	ICpEF	1	3	LowBNP	0	419	0	419	32.8798	1	2.61805	1.99564	1	0
ICA-GE-00918	stade III	non	non	non	Inconnu	Aucun	Faible	Faible	70	15	146	94	36.8	99	144	1775	1775	#NULL!	#NULL!	58.8	141	171	33	4.9	0	172	0	0	1	1	1	1	1	0	74.2533	ICpEF	1	3	LowBNP	0	719	0	719	32.5852	3	3.2492	1.51851	1	0
ICA-GE-00810	stade IV	non	non	non	Aucun	Aucun	Moyen	Faible	74	19	143	18	36	106.8	130	2993	2993	#NULL!	23.9	6.9	130	89	72	2.5	0	179	1	1	1	1	1	1	1	1	77.2567	ICpEF	1	3	LowBNP	1	352	1	352	32.4896	4	3.47611	1.85733	1	0
ICA-GE-00329	stade IV	non	oui	oui	Aucun	Aucun	Moyen	Faible	75	24	230	92	36.8	88.7	110	2690	2690	#NULL!	8.1	1.1	143	95	55	5.3	1	163	0	0	1	1	0	0	0	0	64.0164	ICpEF	1	3	LowBNP	0	731	0	1393	32.4438	4	3.42975	1.74036	1	0
ICA-GE-00047	stade IV	non	non	non	Aucun	Aucun	Aucun	Moyen	180	18	140	80	37.3	90	126	#NULL!	2693.75	431	6.3	27.3	140	96	46	3	1	160	0	0	1	1	1	0	0	0	86.9103	ICpEF	1	3	LowBNP	0	731	0	1867	32.3438	4	3.43036	1.66276	1	0
ICA-GE-00904	stade IV	non	oui	non	Aucun	Aucun	Moyen	Aucun	55	26	157	71	38.2	123	100	2453	2453	#NULL!	5.7	18.2	138	88	82	3.3	0	187	0	0	1	1	0	0	0	1	60.5832	ICpEF	1	3	LowBNP	0	436	0	436	32.3143	4	3.3897	1.91381	1	0
ICA-GE-00601	stade IV	non	non	non	Aucun	Faible	Faible	Faible	76	22	158	99	37.4	109.1	115	2487	2487	#NULL!	5.6	38.3	139	138	42	4.5	0	182	0	0	1	0	1	0	1	0	79.102	ICpEF	1	3	LowBNP	0	731	0	751	32.1821	4	3.39568	1.62325	1	0
ICA-GE-00791	stade IV	oui	non	non	Inconnu	Inconnu	Moyen	Faible	67	21	141	62	36.9	97.7	117	2290	2290	#NULL!	5.8	32.7	144	172	32	2.4	0	173	0	1	1	1	1	0	1	1	77.2676	ICpEF	1	3	LowBNP	0	708	0	708	31.9757	4	3.35984	1.50515	1	0
ICA-GE-00315	stade III	non	oui	oui	Faible	Faible	Faible	Faible	70	20	110	80	37	95.2	84	770	770	#NULL!	6.6	2.6	141	166	32	2.7	0	170	0	1	1	1	0	1	1	1	83.8193	ICpEF	1	3	LowBNP	1	273	0	273	31.9031	3	2.88649	1.50515	1	0
ICA-GE-00095	stade IV	non	oui	non	Aucun	Aucun	Faible	Aucun	85	22	169	86	36.9	103.5	134	#NULL!	1893.75	303	5.2	187.7	140	84	78	3.4	0	179	0	1	0	0	0	0	0	1	75.0472	ICpEF	1	3	LowBNP	1	394	0	394	31.7094	4	3.27732	1.89209	1	0
ICA-GE-00093	stade III	non	non	non	Aucun	Aucun	Faible	Faible	108	15	142	82	36.6	83.6	112	#NULL!	2337.5	374	17.9	2.2	138	116	56	4	0	163	0	1	1	0	0	0	1	0	67.5209	ICpEF	1	3	LowBNP	0	731	0	2026	31.6158	3	3.36875	1.74819	1	0
ICA-GE-00459	stade III	non	non	non	Inconnu	Inconnu	Faible	Moyen	87	15	102	65	38.8	93	128	5921	5921	#NULL!	5.6	96.4	140	118	46	2.9	0	170	0	1	1	0	0	0	0	0	91.6934	ICpEF	1	3	HighBNP	1	308	1	308	31.5225	3	3.7724	1.66276	1	0
ICA-GE-00476	stade III	oui	non	non	Aucun	Inconnu	Moyen	Faible	85	20	146	96	37	95.1	135	2893	2893	#NULL!	5.7	6.1	133	82	73	3.7	0	170	0	0	1	0	0	0	1	0	89.3114	ICpEF	1	3	LowBNP	0	728	0	728	31.3495	3	3.46135	1.86332	1	0
ICA-GE-00264	stade III	non	oui	non	Aucun	Aucun	Aucun	Faible	82	16	115	65	37.5	68	107	536	536	#NULL!	7.9	213.1	139	201	20	4.1	1	150	0	0	1	0	1	0	0	0	78.7789	ICpEF	1	3	LowBNP	0	723	0	723	31.3333	3	2.72916	1.30103	1	0
ICA-GE-00398	stade IV	oui	non	non	Inconnu	Aucun	Faible	Faible	80	16	111	65	36.7	100.7	107	19660	19660	#NULL!	10.4	11.8	143	365	15	2.4	0	172	1	1	1	1	1	0	0	1	55.9288	ICpEF	1	3	HighBNP	0	731	0	1069	31.2669	4	4.29358	1.17609	1	0
ICA-GE-00268	stade IV	oui	non	oui	Inconnu	Inconnu	Aucun	Faible	130	16	150	76	37.7	88.1	95	1653	1653	#NULL!	7.2	6	142	78	65	5.5	1	165	0	0	1	1	0	0	0	1	74.5626	ICpEF	1	3	LowBNP	0	731	0	2070	31.0009	4	3.21827	1.81291	1	0
ICA-GE-00456	stade III	inconnu	oui	non	Faible	Aucun	Fort	Moyen	99	18	143	78	36.4	85.9	136	4949	4949	#NULL!	5.1	6.7	135	85	58	4.8	1	157	0	1	1	0	1	1	0	0	76.961	ICpEF	1	3	LowBNP	1	100	1	100	30.914	3	3.69452	1.76343	1	0
ICA-GE-00375	stade IV	oui	non	non	Aucun	Aucun	Moyen	Faible	87	28	207	84	38	88.5	131	478	478	#NULL!	10.5	9.7	141	150	38	5.4	0	166	0	0	1	1	1	0	1	1	79.3265	ICpEF	1	3	LowBNP	0	731	0	1654	30.7374	4	2.67943	1.57978	1	0
ICA-GE-00371	stade III	non	non	non	Faible	Inconnu	Moyen	Faible	51	18	135	60	36.2	94.3	92	3616	3616	#NULL!	6.3	7	141	128	43	4.2	0	174	0	1	1	1	0	0	0	1	88.7118	ICpEF	1	3	LowBNP	0	731	0	1012	29.7265	3	3.55823	1.63347	1	0
ICA-GE-00072	stade III	non	non	oui	Faible	Inconnu	Faible	Faible	103	24	145	84	36.3	75.9	101	#NULL!	925	148	9.3	25.4	142	92	73	2.2	0	160	1	0	1	0	0	1	0	1	67.8932	ICpEF	1	3	LowBNP	1	89	0	89	29.5703	3	2.96614	1.86332	1	0
ICA-GE-00983	stade III	oui	non	non	Inconnu	Inconnu	Moyen	Aucun	78	18	114	67	36.4	99.8	103	455	455	#NULL!	5.4	53.5	133	111	64	2.3	0	184	0	1	1	1	0	0	0	0	56.8049	ICpEF	1	3	LowBNP	0	359	0	359	29.4778	3	2.65801	1.80618	1	0
ICA-GE-00357	stade III	oui	non	non	Aucun	Inconnu	Aucun	Faible	90	20	151	62	36	77.5	147	2533	2533	#NULL!	6.1	52.4	141	112	53	3.6	0	163	0	0	1	0	1	0	1	0	80.6324	ICpEF	1	3	LowBNP	0	731	0	1232	29.4704	3	3.40364	1.72428	1	0
ICA-GE-00084	stade IV	oui	oui	oui	Aucun	Aucun	Aucun	Aucun	75	24	149	105	36.3	91	145	#NULL!	2293.75	367	4.7	9.3	142	92	75	4.9	0	175	0	1	1	0	0	1	0	0	63.8932	ICpEF	1	3	LowBNP	0	716	0	716	29.3878	4	3.36055	1.87506	1	0
ICA-GE-00597	stade III	oui	non	non	Aucun	Aucun	Faible	Faible	106	23	211	125	36.7	71.6	154	739	739	#NULL!	6.8	1.3	132	75	62	4.2	1	155	0	0	1	0	0	0	0	0	88.1177	ICpEF	1	3	LowBNP	0	731	0	809	29.3861	3	2.86864	1.79239	1	0
ICA-GE-00838	stade IV	oui	non	non	Faible	Faible	Fort	Faible	76	28	145	67	36.6	96.5	112	7405	7405	#NULL!	28.2	28.8	142	382	13	4.9	0	176	0	0	1	1	1	0	0	1	72.783	ICpEF	1	3	HighBNP	1	391	0	391	29.2162	4	3.86953	1.11394	1	0
ICA-GE-00688	stade IV	non	non	non	Aucun	Aucun	Faible	Faible	63	18	151	70	36.5	86.4	96	3327	3327	#NULL!	5.3	4.1	144	251	19	3.9	0	166	0	0	1	0	1	0	0	1	88.512	ICpEF	1	3	LowBNP	0	731	0	914	29.2132	4	3.52205	1.27875	1	0
ICA-GE-00684	stade II	non	non	non	Faible	Aucun	Faible	Aucun	45	16	119	50	36.5	75	117	1277	1277	#NULL!	8.4	2.5	137	132	31	4.3	1	160	0	0	1	1	1	0	0	0	90.4668	ICpEF	1	3	LowBNP	0	731	0	743	29.1797	1	3.10619	1.49136	1	0
ICA-GE-00676	stade III	non	non	non	Aucun	Aucun	Faible	Faible	65	18	173	68	36.8	80.1	114	4504	4504	#NULL!	5.3	3.2	139	58	79	4.8	1	165	0	0	1	0	0	0	0	0	89.5934	ICpEF	1	3	LowBNP	0	731	0	845	29.1276	3	3.6536	1.89763	1	0
ICA-GE-00979	stade IV	non	oui	non	Aucun	Aucun	Aucun	Faible	104	22	132	83	38.2	100	151	2545	2545	#NULL!	#NULL!	158	140	102	69	5.2	0	183	0	0	1	0	0	0	0	0	60.2574	ICpEF	1	3	LowBNP	0	376	0	376	28.7259	4	3.40569	1.83885	1	0
ICA-GE-00236	stade III	oui	oui	oui	Inconnu	Inconnu	Faible	Moyen	80	20	180	80	35.5	87.6	126	5551	5551	#NULL!	7.7	12.1	143	260	20	4.7	0	170	1	1	1	0	1	0	1	1	72.9309	ICpEF	1	3	HighBNP	0	731	0	1388	28.7197	3	3.74437	1.30103	1	0
ICA-GE-00188	stade IV	oui	non	non	Faible	Inconnu	Moyen	Moyen	136	18	145	58	36.9	103.5	96	6580	6580	#NULL!	8.5	37.5	142	400	13	#NULL!	0	180	0	1	1	1	1	0	1	1	59.3265	ICpEF	1	3	HighBNP	0	731	0	1167	28.7037	4	3.81823	1.11394	1	0
ICA-GE-00172	stade II	non	inconnu	inconnu	Inconnu	Inconnu	Moyen	Faible	78	20	121	54	36.8	63.8	101	31356	31356	#NULL!	7.3	6.2	142	143.3	28	2.1	1	145	0	1	1	1	1	0	1	1	90.4422	ICpEF	1	3	HighBNP	1	444	1	444	28.4423	1	4.49632	1.44716	1	0
ICA-GE-00153	stade IV	inconnu	oui	inconnu	Inconnu	Inconnu	Inconnu	Faible	120	30	114	70	36.4	85.2	133	3556	3556	#NULL!	15	32.9	143	72	91	#NULL!	0	173	0	0	1	0	0	1	1	1	68.2491	ICpEF	1	3	LowBNP	0	731	0	1166	28.2335	4	3.55096	1.95904	1	0
ICA-GE-00896	stade IV	non	non	non	Inconnu	Inconnu	Faible	Faible	95	24	100	79	37.2	90.4	96	3338	3338	#NULL!	6.2	233	129	58	94	2.7	1	175	0	0	0	0	0	0	0	1	64.8186	ICpEF	1	3	LowBNP	0	487	0	487	28.0816	4	3.52349	1.97313	1	0
ICA-GE-00728	stade IV	inconnu	oui	non	Inconnu	Inconnu	Faible	Moyen	97	28	223	110	36.5	87	123	2073	2073	#NULL!	5	72	132	148	39	2.6	0	169	0	0	1	0	1	0	1	1	75.0965	ICpEF	1	3	LowBNP	1	323	1	323	27.8702	4	3.3166	1.59106	1	0
ICA-GE-00112	stade IV	oui	oui	inconnu	Aucun	Aucun	Aucun	Faible	55	23	143	80	36.9	85.2	133	#NULL!	3281.25	525	5.7	1.8	142	190	27	2.9	0	178	0	1	1	0	1	0	1	1	83.5318	ICpEF	1	3	LowBNP	1	670	1	670	27.5533	4	3.51604	1.43136	1	0
ICA-GE-00490	stade IV	oui	non	non	Faible	Inconnu	Faible	Faible	97	16	112	80	36	76.2	124	3293	3293	#NULL!	10	2.6	143	55	97	2.2	1	156	1	1	1	1	0	0	0	0	62.8255	ICpEF	1	3	LowBNP	0	655	0	655	27.2436	4	3.51759	1.98677	1	0
ICA-GE-01037	stade IV	non	non	non	Inconnu	Inconnu	Faible	Aucun	38	22	88	39	37.3	87	104	4422	4422	#NULL!	9.1	2.9	140	167	33	2.14	0	178	0	1	0	1	1	0	0	1	80.2245	ICpEF	1	3	LowBNP	0	13	0	13	27.2062	4	3.64562	1.51851	1	0
ICA-GE-00083	stade IV	oui	non	non	Aucun	Inconnu	Faible	Faible	81	25	155	79	35.8	87.3	100	#NULL!	1825	292	11.5	9.9	140	115	43	4	1	175	1	0	1	1	1	0	1	1	66.0287	ICpEF	1	3	LowBNP	0	731	0	1942	27.0694	4	3.26126	1.63347	1	0
ICA-GE-00271	stade II	non	oui	non	Inconnu	Inconnu	Aucun	Faible	130	28	117	78	37.7	79.3	103	1696	1696	#NULL!	5.4	61	128	76	92	3.3	0	168	1	1	1	0	0	0	0	1	64.1369	ICpEF	1	3	LowBNP	1	94	0	94	27.0692	1	3.22943	1.96379	1	0
ICA-GE-00794	stade IV	non	non	oui	Moyen	Moyen	Moyen	Moyen	75	24	154	67	36	87.1	69	1188	1188	#NULL!	7.6	32.1	142	96	67	3.4	0	164	0	1	1	1	0	0	0	1	74.0671	ICpEF	1	3	LowBNP	0	731	0	844	26.9929	4	3.07482	1.82607	1	0
ICA-GE-00709	stade III	non	inconnu	oui	Aucun	Aucun	Faible	Moyen	56	16	156	87	35.8	79.8	130	21668	21668	#NULL!	18.5	9.5	140	217	23	2.7	0	170	0	1	1	1	1	0	#NULL!	1	84.23	ICpEF	1	3	HighBNP	1	104	0	104	26.8858	3	4.33582	1.36173	1	0
ICA-GE-00927	stade IV	non	non	oui	Moyen	Moyen	Moyen	Moyen	92	24	175	102	36.7	77.5	133	1703	1703	#NULL!	#NULL!	8.2	147	61	83	2.5	1	165	0	0	0	0	0	0	0	0	79.54	ICpEF	1	3	LowBNP	0	364	0	364	26.4463	4	3.23121	1.91908	1	0
ICA-GE-00212	stade IV	inconnu	oui	oui	Aucun	Aucun	Aucun	Faible	82	17	142	88	36.9	70.4	100	1219	1219	#NULL!	5.4	4.6	135	61	96	6.4	1	163	0	0	1	0	0	0	0	1	59.8494	ICpEF	1	3	LowBNP	0	731	0	735	26.3841	4	3.086	1.98227	1	0
ICA-GE-00101	stade III	oui	non	non	Aucun	Aucun	Faible	Aucun	104	30	147	71	37.3	92	117	#NULL!	2875	460	6.6	226	133	132	44	3	0	185	1	1	1	0	0	0	1	1	77.5168	ICpEF	1	3	LowBNP	0	731	0	1186	26.355	3	3.45864	1.64345	1	0
ICA-GE-00855	stade IV	non	non	non	Moyen	Moyen	Moyen	Faible	69	28	138	90	36.8	80	138	1061	1061	#NULL!	5.8	5	139	139	41	4.5	0	168	1	#NULL!	1	0	1	1	0	1	81.5305	ICpEF	1	3	LowBNP	0	333	0	333	26.3251	4	3.02572	1.61278	1	0
ICA-GE-00033	stade I	non	non	non	Aucun	Aucun	Aucun	Aucun	30	#NULL!	70	40	37.2	84.7	90	#NULL!	6581.25	1053	6	196	138	107	57	2.2	0	178	0	1	0	0	0	0	0	0	77.9713	ICpEF	1	3	LowBNP	0	731	0	2430	26.3224	1	3.81831	1.75587	1	0
ICA-GE-00068	stade III	inconnu	non	non	Faible	Aucun	Moyen	Faible	71	#NULL!	147	76	37.1	86.7	145	#NULL!	6075	972	5.7	4.8	142	199	25	4.7	0	178	0	0	1	0	1	0	1	0	87.499	ICpEF	1	3	LowBNP	0	731	0	1068	26.1962	3	3.78355	1.39794	1	0
ICA-GE-00369	stade III	non	non	oui	Aucun	Aucun	Faible	Faible	75	24	126	79	38.2	64.3	110	3239	3239	#NULL!	5.6	10.6	142	74	70	3.8	1	153	0	0	1	0	0	0	1	0	73.4319	ICpEF	1	3	LowBNP	0	731	0	980	26.1438	3	3.51041	1.8451	1	0
ICA-GE-00287	stade IV	oui	non	non	Aucun	Aucun	Faible	Aucun	91	18	155	85	37.4	59	127	1935	1935	#NULL!	5.1	31.7	145	85	57	4.9	1	152	0	0	1	0	0	0	1	0	78.1465	ICpEF	1	3	LowBNP	0	731	0	1560	25.9695	4	3.28668	1.75587	1	0
ICA-GE-00152	stade IV	inconnu	non	non	Aucun	Aucun	Faible	Faible	114	28	138	71	37	61.7	125	6691	6691	#NULL!	5	3.8	140	80	62	#NULL!	1	158	0	0	1	0	0	0	0	#NULL!	75.8029	ICpEF	1	3	HighBNP	0	4	0	4	25.8773	4	3.82549	1.79239	1	0
ICA-GE-00175	stade III	non	non	non	Inconnu	Inconnu	Faible	Faible	34	14	172	56	36.6	80.5	119	4916	4916	#NULL!	7.4	6.3	144	195	28	3.9	0	176	0	1	1	1	1	1	0	#NULL!	74.0315	ICpEF	1	3	LowBNP	0	731	0	1583	25.8264	3	3.69161	1.44716	1	0
ICA-GE-00753	stade IV	non	non	non	Aucun	Aucun	Moyen	Moyen	70	23	152	70	36.2	72.1	91	1992	1992	#NULL!	6	123.6	131	61	82	3.7	1	165	1	0	1	1	0	0	1	1	81.2375	ICpEF	1	3	LowBNP	1	709	0	709	25.6749	4	3.29929	1.91381	1	0
ICA-GE-00217	stade IV	non	oui	oui	Aucun	Aucun	Faible	Moyen	85	26	139	64	37	73.2	112	1787	1787	#NULL!	#NULL!	40	137	90	67	#NULL!	0	170	0	0	1	0	0	0	1	1	84.8789	ICpEF	1	3	LowBNP	0	731	0	1105	25.3979	4	3.25212	1.82607	1	0
ICA-GE-00382	stade IV	non	non	non	Aucun	Aucun	Faible	Faible	47	16	140	78	36.8	73.4	92	1250	1250	#NULL!	5	0.4	144	130	43	3.5	0	172	1	0	1	0	1	0	1	1	85.7659	ICpEF	1	3	LowBNP	1	343	1	343	25.2501	4	3.09691	1.63347	1	0
ICA-GE-00043	stade IV	non	oui	non	Aucun	Moyen	Aucun	Faible	76	24	163	88	37	65.6	155	#NULL!	9500	1520	#NULL!	4	141	114	43	5.6	1	160	0	0	1	1	#NULL!	0	0	0	67.0253	ICpEF	1	3	LowBNP	0	731	0	1707	25.1953	4	3.97772	1.63347	1	0
ICA-GE-00720	stade IV	inconnu	non	non	Aucun	Inconnu	Aucun	Fort	99	22	120	68	36.2	62.3	144	2327	2327	#NULL!	9.1	2.9	144	118	37	4	1	158	0	0	0	0	1	1	1	0	84.7283	ICpEF	1	3	LowBNP	0	223	0	223	24.8758	4	3.3668	1.5682	1	0
ICA-GE-00238	stade III	non	oui	oui	Aucun	Faible	Faible	Faible	90	18	123	71	38.3	76.6	100	993	993	#NULL!	6.6	284.9	137	51	85	4.8	1	172	1	1	0	0	0	0	0	1	84.0438	ICpEF	1	3	LowBNP	0	731	0	837	24.7431	3	2.99695	1.92942	1	0
ICA-GE-00844	stade IV	non	oui	non	Inconnu	Inconnu	Moyen	Fort	57	32	200	100	36.8	72.5	120	5188	5188	#NULL!	7.5	28.8	140	113	37	4.2	1	172	1	0	1	0	#NULL!	0	1	0	90.6119	ICpEF	1	3	HighBNP	1	461	0	461	24.5403	4	3.715	1.5682	1	0
ICA-GE-00993	stade IV	non	oui	non	Aucun	Aucun	Faible	Fort	93	14	179	106	36.3	78.6	121	928	928	#NULL!	5.7	2.6	141	90	66	5.7	0	178	0	1	1	0	0	0	0	0	86.4641	ICpEF	1	3	LowBNP	0	383	0	383	24.3656	4	2.96755	1.81954	1	0
ICA-GE-00861	stade IV	non	oui	non	Aucun	Inconnu	Faible	Fort	110	25	180	100	36.6	74	166	1883	1883	#NULL!	6.8	1	141	166	32	3.5	0	176	0	0	1	1	0	0	0	0	83.7892	ICpEF	1	3	LowBNP	0	731	0	784	24.0832	4	3.27485	1.50515	1	0
ICA-GE-00867	stade III	oui	oui	oui	Aucun	Aucun	Aucun	Aucun	81	20	149	99	36.5	78	127	722	722	#NULL!	5.6	2.5	142	92	52	7	1	184	0	0	1	0	1	0	1	0	76.5969	ICpEF	1	3	LowBNP	1	328	0	328	24.0725	3	2.85854	1.716	1	0
ICA-GE-00195	stade I	inconnu	non	non	Inconnu	Inconnu	Aucun	Faible	56	20	124	60	37.2	81.2	105	6718	6718	#NULL!	5.2	5.2	139	155	35	3.4	0	183	1	1	0	0	1	0	1	1	84.5941	ICpEF	1	3	HighBNP	0	731	0	2286	24.0079	1	3.82724	1.54407	1	0
ICA-GE-00879	stade III	oui	oui	non	Inconnu	Inconnu	Aucun	Faible	89	18	167	97	36.5	65	1.8	1673	1673	#NULL!	5.4	10.3	142	104	59	3.7	0	164	0	1	1	0	0	1	0	0	77.1992	ICpEF	1	3	LowBNP	1	417	0	417	23.9813	3	3.2235	1.77085	1	0
ICA-GE-00609	stade IV	non	oui	oui	Faible	Faible	Faible	Faible	66	28	163	56	36	65.5	60	2147	2147	#NULL!	5	1.3	146	76	59	3.5	1	164	0	0	1	0	0	0	0	1	91.3703	ICpEF	1	3	LowBNP	0	543	0	543	23.9813	4	3.33183	1.77085	1	0
ICA-GE-00243	stade III	inconnu	oui	inconnu	Faible	Aucun	Moyen	Faible	119	21	140	95	36.7	65.4	104	3854	3854	#NULL!	6.5	5.2	140	91	70	5.5	0	168	0	0	1	0	0	0	1	0	77.8946	ICpEF	1	3	LowBNP	0	731	0	1853	23.7741	3	3.58591	1.8451	1	0
ICA-GE-00118	stade IV	inconnu	non	non	Faible	Faible	Moyen	Faible	104	21	101	67	35	72.5	91	#NULL!	1643.75	263	3.8	142.3	139	89	51	3.5	1	170	0	0	1	1	0	0	1	0	85.0459	ICpEF	1	3	LowBNP	0	731	0	2024	23.6332	4	3.21584	1.70757	1	0
ICA-GE-00481	stade III	non	oui	oui	Aucun	Aucun	Aucun	Faible	64	22	183	74	36.5	61.4	127	13272	13272	#NULL!	7.2	1.3	144	100	43	4.1	1	160	1	1	1	0	1	0	0	0	90.6092	ICpEF	1	3	HighBNP	1	567	1	567	23.6328	3	4.12294	1.63347	1	0
ICA-GE-00690	stade IV	oui	non	non	Inconnu	Inconnu	Moyen	Moyen	83	20	135	82	36.6	77.8	118	4356	4356	#NULL!	6	9.9	144	78	78	2.6	0	172	1	0	1	0	0	0	1	1	86.0233	ICpEF	1	3	LowBNP	0	681	0	681	23.2896	4	3.63909	1.89209	1	0
ICA-GE-00012	stade III	non	non	non	Inconnu	Inconnu	Fort	Moyen	70	#NULL!	90	62	36	64.6	112	#NULL!	5175	828	4.5	4.1	129	115	51	3.2	0	169	0	1	1	0	1	0	1	1	82.3354	ICpEF	1	3	LowBNP	1	344	1	344	23.0384	3	3.71391	1.70757	1	0
ICA-GE-00863	stade IV	non	non	non	Aucun	NA	Aucun	Fort	116	40	182	61	36.9	58.5	124	27838	27838	#NULL!	7.9	11.1	141	382	12	3.5	0	159	0	1	1	0	1	0	0	1	76.5284	ICpEF	1	3	HighBNP	1	232	0	232	22.7048	4	4.44464	1.07918	1	0
ICA-GE-00909	stade IV	inconnu	oui	non	Inconnu	Inconnu	Aucun	Faible	66	21	150	70	36	71	94	2837	2837	#NULL!	9.7	1.7	138	142	45	3	0	174	0	0	1	1	1	0	0	1	61.859	ICpEF	1	3	LowBNP	0	464	0	464	22.5591	4	3.45286	1.65321	1	0
ICA-GE-00259	stade III	non	non	non	Aucun	Aucun	Aucun	Faible	96	24	99	45	36.4	67.5	95	6992	6992	#NULL!	5.9	24	139	137	42	3.7	0	169	0	1	1	0	1	0	1	1	79.9808	ICpEF	1	3	HighBNP	1	275	0	275	22.5482	3	3.8446	1.62325	1	0
ICA-GE-00502	stade IV	inconnu	non	oui	Aucun	Inconnu	Aucun	Faible	62	18	159	75	36.9	74.2	103	2912	2912	#NULL!	9.3	29.4	142	90	67	2.8	0	174	0	0	1	1	0	0	0	0	84.5421	ICpEF	1	3	LowBNP	1	262	0	262	22.5261	4	3.46419	1.82607	1	0
ICA-GE-00314	stade IV	non	non	non	Faible	Faible	Moyen	Faible	180	21	140	90	37	54.1	131	831	831	#NULL!	4.4	3.5	148	67	78	5.7	1	154	0	0	0	1	0	1	0	0	73.7851	ICpEF	1	3	LowBNP	1	78	0	78	22.4743	4	2.9196	1.89209	1	0
ICA-GE-00973	stade IV	inconnu	non	non	Aucun	Aucun	Fort	Faible	98	32	156	82	37.5	57.9	124	551	551	#NULL!	9.7	3.2	142	44	98	3.7	1	157	0	0	1	1	0	0	1	0	71.2197	ICpEF	1	3	LowBNP	0	379	0	379	22.3944	4	2.74115	1.99123	1	0
ICA-GE-00044	stade IV	non	non	non	Moyen	Moyen	Fort	Faible	66	12	144	76	36.9	77.5	153	#NULL!	4256.25	681	3.4	24	143	147	37	2.3	0	170	1	1	1	0	1	0	1	0	85.3032	ICpEF	1	3	LowBNP	0	731	0	1121	22.3183	4	3.62903	1.5682	1	0
ICA-GE-00783	stade IV	non	non	oui	Aucun	Aucun	Moyen	Faible	110	29	173	103	37.1	49.8	140	631	631	#NULL!	6.5	3.3	134	80	59	5.2	1	150	0	0	0	0	#NULL!	0	0	0	83.6715	ICpEF	1	3	LowBNP	0	731	0	925	22.2667	4	2.80003	1.77085	1	0
ICA-GE-00946	stade IV	non	non	non	Inconnu	Inconnu	Moyen	Fort	109	23	173	69	36	60.2	129	24435	24435	#NULL!	15.7	0.7	140	117	34	6.9	1	165	0	0	1	0	0	0	0	0	94.8583	ICpEF	1	3	HighBNP	0	376	0	376	22.259	4	4.38801	1.53148	1	0
ICA-GE-00464	stade IV	non	non	non	Aucun	Aucun	Aucun	Faible	140	26	121	80	37	60	107	12041	12041	#NULL!	9.1	3.8	137	93	53	4.5	1	164	0	0	1	1	0	0	0	1	72.3039	ICpEF	1	3	HighBNP	1	155	1	155	22.0479	4	4.08066	1.72428	1	0
ICA-GE-00023	stade IV	inconnu	oui	non	Moyen	Moyen	Moyen	Faible	98	32	140	92	38.3	67.5	137	#NULL!	6812.5	1090	7.2	37.5	139	166	31	2.7	0	170	0	1	0	0	0	0	0	0	89.0869	ICpEF	1	3	LowBNP	0	731	0	1797	22.0069	4	3.83331	1.49136	1	0
ICA-GE-00191	stade IV	non	non	non	Faible	Aucun	Faible	Faible	81	#NULL!	105	52	36.4	65	87	2137	2137	#NULL!	4.3	31.2	144	79	59	3.4	1	168	1	0	1	0	0	0	1	1	86.9979	ICpEF	1	3	LowBNP	1	388	1	388	21.9671	4	3.3298	1.77085	1	0
ICA-GE-00393	stade III	oui	non	non	Faible	Faible	Moyen	Faible	76	22	182	87	36.4	57.8	104	29441	29441	#NULL!	5.4	10.9	139	143	28	4.9	1	160	0	1	1	0	1	0	1	1	89.8261	ICpEF	1	3	HighBNP	0	731	0	785	21.9141	3	4.46895	1.44716	1	0
ICA-GE-00058	stade III	inconnu	oui	non	Moyen	Moyen	Aucun	Moyen	80	16	120	95	36.7	68.7	127	#NULL!	5525	884	12.3	28.7	132	211	25	3.4	0	170	0	1	1	0	0	0	0	1	76.282	ICpEF	1	3	LowBNP	1	673	1	673	21.6263	3	3.74233	1.39794	1	0
ICA-GE-00210	stade IV	inconnu	non	non	Aucun	Inconnu	Inconnu	Moyen	59	18	194	57	37.1	78.8	94	44833	44833	#NULL!	10.9	49.9	138	478	10	3.6	0	187	1	0	1	1	1	0	1	1	72.5421	ICpEF	1	3	HighBNP	1	238	0	238	21.5906	4	4.6516	1	1	0
ICA-GE-00340	stade IV	non	non	non	Moyen	Moyen	Fort	Moyen	86	20	174	106	35.9	59.5	141	23067	23067	#NULL!	6.1	8.2	141	130	30	#NULL!	1	153	1	0	1	0	0	0	1	0	95.3703	ICpEF	1	3	HighBNP	1	506	0	506	21.5729	4	4.36299	1.47712	1	0
ICA-GE-00010	stade IV	non	non	non	Faible	Inconnu	Faible	Faible	81	21	168	107	35.3	67.8	113	#NULL!	6956.25	1113	8.6	7	143	698	6	3.9	0	181	0	0	1	0	1	0	0	1	84.282	ICpEF	1	3	LowBNP	0	731	0	735	21.55	4	3.84238	0.778151	1	0
ICA-GE-00052	stade IV	non	non	oui	Inconnu	Inconnu	Moyen	Moyen	120	14	128	71	35.2	58.4	114	#NULL!	2631.25	421	7.8	2.1	140	61	80	1.44	1	165	0	1	1	0	0	0	1	#NULL!	84.1889	ICpEF	1	3	LowBNP	1	336	1	336	21.4141	4	3.42016	1.90309	1	0
ICA-GE-00289	stade III	non	non	non	Faible	Aucun	Faible	Faible	99	24	108	50	37.8	58.7	73	13367	13367	#NULL!	5.6	32.6	130	146	38	3.1	0	172	1	1	1	0	1	0	0	1	83.8768	ICpEF	1	3	HighBNP	1	120	1	120	20.7883	3	4.12603	1.57978	1	0
ICA-GE-00197	stade III	non	non	non	Inconnu	Inconnu	Moyen	Moyen	50	28	174	54	38.2	64.3	117	12264	12264	#NULL!	6.3	19	129	92	47	4.1	1	164	0	0	1	0	0	0	0	#NULL!	90.8474	ICpEF	1	3	HighBNP	0	731	0	733	20.7466	3	4.08863	1.6721	1	0
ICA-GE-00305	stade III	oui	non	non	Moyen	Moyen	Moyen	Faible	61	23	134	68	36.1	69.8	111	14038	14038	#NULL!	6.5	14.7	135	491	10	2.6	0	180	1	1	1	1	1	0	0	1	63.4771	ICpEF	1	3	HighBNP	0	731	0	2059	20.7407	3	4.14731	1	1	0
ICA-GE-00483	stade IV	non	non	non	Faible	Aucun	Fort	Aucun	88	22	147	80	36.5	53	101	4462	4462	#NULL!	#NULL!	47.1	138	65	73	#NULL!	1	158	0	0	1	0	0	0	1	1	88.4052	ICpEF	1	3	LowBNP	0	7	0	7	20.2291	4	3.64953	1.86332	1	0
ICA-GE-00474	stade IV	inconnu	non	non	Inconnu	Inconnu	Aucun	Moyen	130	33	157	92	36.9	37.3	121	3915	3915	#NULL!	9.2	62.9	143	77	63	3.7	1	140	1	0	1	0	0	1	0	0	80.0657	ICpEF	1	3	LowBNP	1	90	1	90	20.1531	4	3.59273	1.79934	1	0
ICA-GE-00064	stade III	non	non	oui	Aucun	Faible	Aucun	Faible	87	26	103	67	36.8	50.7	132	#NULL!	2418.75	387	5.4	25.2	131	62	84	#NULL!	1	158	1	0	1	0	0	1	1	0	76.3915	ICpEF	1	3	LowBNP	1	127	0	127	20.0288	3	3.38359	1.92428	1	0
ICA-GE-01011	stade II	non	non	oui	Inconnu	Inconnu	Faible	Faible	140	25	178	92	36.8	55.5	98	1065	1065	#NULL!	7	7.8	138	138	37	3.8	0	166	0	0	1	0	1	0	1	1	95.8248	ICpEF	1	3	LowBNP	0	262	0	262	19.9231	1	3.02735	1.5682	1	0
ICA-GE-00275	stade IV	non	non	non	Moyen	Moyen	Fort	Moyen	92	30	133	100	36.7	53.3	153	15967	15967	#NULL!	6.4	5.9	143	141	29	2.7	1	158	0	0	1	0	1	0	1	0	89.0103	ICpEF	1	3	HighBNP	1	628	1	628	19.9087	4	4.20322	1.4624	1	0
ICA-GE-00401	stade IV	non	non	oui	Faible	Aucun	Faible	Aucun	101	20	144	103	36.8	70	111	6133	6133	#NULL!	5	45.9	136	87	73	3.2	0	173	0	0	1	0	0	0	1	1	79.8604	ICpEF	1	3	HighBNP	0	731	0	1077	19.8804	4	3.78767	1.86332	1	0
ICA-GE-00805	stade II	non	non	oui	Aucun	Aucun	Faible	Faible	76	17	133	57	36	56.5	68	14000	14000	#NULL!	5.6	6.6	137	117	38	3.5	1	168	0	0	1	0	#NULL!	0	0	#NULL!	80.627	ICpEF	1	3	HighBNP	0	731	0	970	19.6287	1	4.14613	1.57978	1	0
ICA-GE-00181	stade I	inconnu	oui	non	Inconnu	Inconnu	Faible	Aucun	93	17	162	66	36.9	59.4	115	2838	2838	#NULL!	6.7	1.4	131	77	30	5.4	1	175	0	#NULL!	0	0	0	0	#NULL!	1	92.501	ICpEF	1	3	LowBNP	0	731	0	1973	19.6245	1	3.45301	1.47712	1	0
ICA-GE-00503	stade IV	inconnu	inconnu	inconnu	Faible	Inconnu	Fort	Faible	133	37	100	61	36.7	54.3	99	28733	28733	#NULL!	9.9	313.9	131	91	47	4.4	1	157	0	1	1	0	1	0	1	1	92.8843	ICpEF	1	3	HighBNP	1	595	1	595	19.3923	4	4.45838	1.6721	1	0
ICA-GE-00908	stade IV	non	non	non	Inconnu	Inconnu	Fort	Faible	100	24	160	118	35.8	51.5	126	28554	28554	#NULL!	6.8	141	141	127	30	4	1	160	0	0	0	0	1	0	1	0	98.5681	ICpEF	1	3	HighBNP	1	28	1	28	19.0234	4	4.45567	1.47712	1	0
ICA-GE-00980	stade IV	oui	non	non	Faible	Faible	Aucun	Faible	72	22	145	70	36.2	66	124	15072	15072	#NULL!	6.7	24.1	140	145	38	3.7	0	185	1	0	0	0	0	0	1	1	85.7714	ICpEF	1	3	HighBNP	1	216	0	216	18.6121	4	4.17817	1.57978	1	0
ICA-GE-01010	stade IV	non	non	non	Faible	Inconnu	Aucun	Fort	83	23	145	89	36.6	45.5	120	1444	1444	#NULL!	6.5	5.1	141	48	84	4.2	1	152	0	0	0	0	0	0	1	0	80.5257	ICpEF	1	3	LowBNP	0	140	0	140	18.6115	4	3.15957	1.92428	1	0
ICA-GE-00971	stade II	non	non	non	Inconnu	Inconnu	Faible	Moyen	116	32	139	58	39.4	52	85	11265	11265	#NULL!	7	245	131	128	35	3.7	1	167	0	0	0	0	0	1	1	1	76.6105	ICpEF	1	3	HighBNP	0	411	0	411	18.3943	1	4.05173	1.54407	1	0
ICA-GE-00506	stade IV	oui	non	non	Inconnu	Inconnu	Aucun	Faible	75	40	198	83	35.9	43.8	142	1904	1904	#NULL!	9.4	8.6	142	149	28	6.9	1	154	1	1	1	0	1	1	0	0	83.8138	ICpEF	1	3	LowBNP	1	503	1	503	18.0891	4	3.27967	1.44716	1	0
ICA-GE-00513	stade IV	inconnu	oui	oui	Aucun	Aucun	Faible	Moyen	85	20	188	79	36.9	49.2	111	5602	5602	#NULL!	13.9	5.3	140	74	60	5.5	1	165	0	0	1	0	1	0	1	1	95.3785	ICpEF	1	3	HighBNP	1	136	0	136	17.9982	4	3.74834	1.77815	1	0
ICA-GE-00759	stade III	inconnu	oui	non	Inconnu	Inconnu	Faible	Aucun	67	25	138	61	36.4	43.6	122	2559	2559	#NULL!	5.9	1.2	138	90	48	6.9	1	156	1	#NULL!	1	0	0	0	0	1	93.8535	ICpEF	1	3	LowBNP	0	731	0	832	17.998	3	3.40807	1.68124	1	0
ICA-GE-00077	stade IV	oui	non	non	Faible	Inconnu	Moyen	Aucun	62	#NULL!	129	59	37.2	50.5	130	#NULL!	9706.25	1553	4.5	12.1	144	87	52	5.4	1	163	0	0	1	0	0	0	1	0	86.9487	ICpEF	1	3	LowBNP	0	731	0	1069	17.0499	4	3.98705	1.716	1	0
ICA-GE-00387	stade III	non	non	non	Aucun	Aucun	Fort	Faible	75	17	150	95	36.9	55.4	147	4797	4797	#NULL!	#NULL!	6.9	143	56	87	3.8	1	174	0	0	1	0	0	0	1	0	76.0575	ICpEF	1	3	LowBNP	0	731	0	1488	16.9111	3	3.68097	1.93952	1	0
ICA-GE-00782	stade II	non	non	non	Aucun	Moyen	Aucun	Aucun	101	18	122	67	36.4	50	90	5191	5191	#NULL!	4.2	42.5	129	88	78	3.5	0	172	1	1	0	0	0	0	1	1	68.5996	ICpEF	1	3	HighBNP	0	731	0	761	16.5968	1	3.71525	1.89209	1	0
ICA-GE-00924	stade IV	oui	non	oui	Inconnu	Inconnu	Aucun	Faible	152	24	156	90	36	38.1	97	30499	30499	#NULL!	5.9	1	141	374	9	3.3	1	150	0	0	1	1	1	1	1	1	84.293	ICpEF	1	3	HighBNP	1	81	1	81	16.1333	4	4.48429	0.954243	1	0
ICA-GE-00976	stade II	non	non	non	Aucun	Aucun	Aucun	Fort	75	24	155	106	37.4	42.3	93	68579	68579	#NULL!	5.1	1.1	142	172	23	3.4	1	158	1	1	1	0	1	0	0	1	88.063	ICpEF	1	3	HighBNP	1	291	1	291	16.1032	1	4.83619	1.36173	1	0
ICA-GE-00111	stade II	inconnu	oui	non	Inconnu	Inconnu	Aucun	Aucun	38	18	77	20	35.5	51	100	#NULL!	8950	1432	8.8	22.6	136	87	47	3.9	1	162	0	0	0	0	0	1	0	1	82.768	ICpEF	1	3	LowBNP	0	731	0	1844	16.0799	1	3.95182	1.6721	1	0
ICA-GE-00826	stade IV	non	non	non	Inconnu	Inconnu	Moyen	Faible	76	24	113	57	36.8	42.2	106	813	813	#NULL!	4.3	51.7	136	57	99	4.7	1	158	0	0	0	0	0	1	0	1	57.9877	ICpEF	1	3	LowBNP	1	29	0	29	15.7827	4	2.91009	1.99564	1	0
ICA-GE-00425	stade III	oui	non	non	Aucun	Faible	Faible	Faible	57	18	139	39	37	79	124	1432	1432	#NULL!	5.4	7.2	144	144	37	4.6	0	#NULL!	0	1	1	0	0	0	1	1	87.6468	ICpEF	1	3	LowBNP	0	731	0	1783	#NULL!	3	3.15594	1.5682	1	0
ICA-GE-00974	stade IV	non	oui	non	Aucun	Aucun	Moyen	Moyen	107	33	148	110	37.1	74.3	140	5106	5106	#NULL!	5.2	3.1	140	51	91	4.2	1	168	0	1	1	0	0	0	0	0	-0.0848734	ICpEF	0	2	HighBNP	0	155	0	155	25.5102	4	3.70808	1.95904	0	1
ICA-GE-00213	stade III	oui	oui	inconnu	Aucun	Inconnu	Faible	Faible	96	18	124	84	36.3	68.8	109	3938	3938	#NULL!	4.5	3	136	106	56	3.6	0	179	0	0	1	1	0	0	1	1	83.3018	ICrEF	0	1	LowBNP	0	731	0	732	21.5037	3	3.59528	1.74819	0	1
ICA-GE-00160	stade IV	inconnu	non	inconnu	Aucun	Aucun	Aucun	Fort	110	28	150	66	36.6	46.5	118	2020	2020	#NULL!	22.9	36.9	131	122	35	4.9	1	154	1	1	1	1	0	0	0	1	86.5407	ICpEF	0	2	LowBNP	0	731	0	960	19.3119	4	3.30535	1.54407	0	1
ICA-GE-00163	stade IV	non	non	oui	Faible	Inconnu	Moyen	Faible	94	36	140	100	36.6	109.8	130	3994	3994	#NULL!	7.9	4.4	143	132	41	3.2	1	158	0	0	1	1	#NULL!	0	1	0	76.512	ICpEF	1	3	LowBNP	0	731	0	1043	39.9776	4	3.60141	1.61278	0	1
ICA-GE-00176	stade IV	oui	non	inconnu	Faible	Faible	Moyen	Fort	81	32	130	79	36.9	96.7	128	662	662	#NULL!	6.2	12.1	140	63	76	4.1	1	160	0	0	1	1	0	0	0	#NULL!	89.9274	ICpEF	1	3	LowBNP	0	731	0	1144	36.9141	4	2.82086	1.88081	0	1
ICA-GE-00177	stade IV	inconnu	inconnu	non	Aucun	Aucun	Faible	Moyen	110	27	143	66	35.6	102.3	153	1005	1005	#NULL!	6.6	2.8	138	100	53	3.5	1	170	0	0	1	1	0	0	0	0	60.7173	ICpEF	1	3	LowBNP	0	731	0	1949	35.0519	4	3.00217	1.72428	0	1
ICA-GE-00162	stade IV	inconnu	oui	inconnu	Moyen	Moyen	Aucun	Faible	134	19	147	109	36.7	78.5	129	19069	19069	#NULL!	9.8	1.3	140	127	35	4.5	1	159	0	#NULL!	1	1	0	0	1	#NULL!	76.3888	ICpEF	1	3	HighBNP	0	731	0	1251	31.2092	4	4.28033	1.54407	0	1
ICA-GE-00158	stade IV	inconnu	oui	inconnu	Inconnu	Inconnu	Aucun	Moyen	83	27	194	151	35.7	77.3	148	4473	4473	#NULL!	6.3	15.4	142	91	53	5.5	1	164	0	0	1	0	#NULL!	0	0	#NULL!	75.6715	ICpEF	1	3	LowBNP	0	710	0	710	28.4057	4	3.6506	1.72428	0	1
ICA-GE-00221	stade I	inconnu	oui	inconnu	Aucun	Faible	Aucun	Moyen	76	16	184	92	36.2	69	127	1299	1299	#NULL!	10.5	1.2	139	128	43	4.6	0	167	0	1	1	0	0	0	0	1	89.3443	ICpEF	1	3	LowBNP	0	731	0	2149	24.3107	1	3.11361	1.63347	0	1
ICA-GE-00244	stade III	oui	non	non	Aucun	Aucun	Aucun	Faible	60	18	140	75	36.4	61.5	102	24576	24576	#NULL!	9.9	97.4	135	258	14	6.2	1	165	1	1	1	0	1	0	0	1	89.9932	ICpEF	1	3	HighBNP	1	120	1	120	21.7815	3	4.39051	1.14613	0	1
ICA-GE-00211	stade III	oui	non	oui	Aucun	Inconnu	Aucun	Faible	83	20	193	120	37	57.7	101	1069	1069	#NULL!	5.5	36.3	144	127	34	4.7	1	165	0	0	1	0	1	0	0	1	81.859	ICpEF	1	3	LowBNP	0	731	0	1198	21.0468	3	3.02898	1.53148	0	1
ICA-GE-00161	stade III	inconnu	oui	inconnu	Inconnu	Inconnu	Inconnu	Inconnu	125	28	147	81	36	48.5	117	1425	1425	#NULL!	10.2	10.5	137	140	30	5.3	1	154	1	0	1	0	1	0	1	0	82.9733	ICpEF	1	3	LowBNP	0	731	0	1669	19.6492	3	3.15381	1.47712	0	1
ICA-GE-00330	stade IV	non	non	non	Aucun	Faible	Aucun	Aucun	100	24	140	83	36.6	70.3	147	2233	2233	#NULL!	7.3	1.7	137	47	93	4.6	1	158	0	0	1	0	0	0	0	0	75.0609	ICrEF	0	1	LowBNP	0	731	0	1456	27.2793	4	3.34889	1.96848	0	1
ICA-GE-00643	stade IV	oui	oui	non	Faible	Aucun	Moyen	Faible	125	24	120	78	37.6	60.1	160	54289	54289	#NULL!	6.3	13.9	131	147	30	3.2	1	160	0	1	#NULL!	0	#NULL!	0	0	0	75.5072	ICrEF	0	1	HighBNP	0	731	0	875	21.7188	4	4.73471	1.47712	0	1
ICA-GE-00350	stade III	non	non	oui	Aucun	Aucun	Moyen	Moyen	60	20	110	78	37.3	68.6	114	690	690	#NULL!	10.2	6.5	132	118	34	5.6	1	160	0	0	1	0	0	0	0	1	93.8179	NA	#NULL!	#NULL!	LowBNP	1	27	1	27	25.7031	3	2.83885	1.53148	0	1
ICA-GE-00786	stade IV	inconnu	non	oui	Aucun	Inconnu	Aucun	Fort	91	24	180	124	37.2	73.2	155	2502	2502	#NULL!	6.2	14	139	70	102	4.5	0	168	0	1	1	0	0	0	1	0	54.6694	NA	#NULL!	#NULL!	LowBNP	0	731	0	982	25.2268	4	3.39829	2.0086	0	1
ICA-GE-00013	stade II	inconnu	non	inconnu	Aucun	Inconnu	Moyen	Moyen	119	32	132	89	37	60.3	122	#NULL!	3675	588	5.7	11.8	140	80	55	4.4	1	160	0	0	1	0	0	0	1	0	92.5941	NA	#NULL!	#NULL!	LowBNP	1	50	1	50	23.9062	1	3.56526	1.74036	0	1
ICA-GE-00016	stade IV	non	non	non	Inconnu	Inconnu	Fort	Faible	92	20	135	69	37	140	97	#NULL!	2031.25	325	14.6	8.1	140	112	53	2.2	0	165	0	0	1	1	#NULL!	0	1	1	80.0438	ICpEF	0	2	LowBNP	0	731	0	1380	45.6198	4	3.30776	1.72428	0	1
ICA-GE-00386	stade III	non	non	non	Faible	Faible	Faible	Faible	70	20	160	83	36.9	137	128	695	695	#NULL!	8.6	4.8	144	148	42	2.8	0	174	0	1	1	1	1	0	0	0	65.9001	ICpEF	0	2	LowBNP	0	731	0	1875	43.3016	3	2.84198	1.62325	0	1
ICA-GE-00473	stade IV	oui	oui	non	Aucun	Aucun	Fort	Fort	138	17	149	88	37.7	92.1	127	1159	1159	#NULL!	8.1	25.6	140	112	38	4.9	1	158	0	0	1	0	0	0	1	0	87.4086	ICpEF	0	2	LowBNP	1	22	0	22	36.6528	4	3.06408	1.57978	0	1
ICA-GE-00776	stade IV	non	non	non	Aucun	Faible	Aucun	Faible	91	36	160	92	37.4	100	137	4240	4240	#NULL!	10.6	41.4	139	104	42	3.7	1	164	0	0	1	1	1	0	1	0	86.078	ICpEF	0	2	LowBNP	0	731	0	836	36.5482	4	3.62737	1.62325	0	1
ICA-GE-00970	stade III	non	oui	oui	Aucun	Aucun	Faible	Faible	82	20	111	76	36.2	116.5	154	6000	6000	#NULL!	#NULL!	3.5	141	137	52	2.8	0	175	0	0	1	0	0	0	0	0	49.5222	ICrEF	0	1	HighBNP	0	508	0	508	36.4735	3	3.77815	1.716	0	1
ICA-GE-00775	stade IV	inconnu	non	non	Inconnu	Inconnu	Moyen	Moyen	85	29	199	132	36.4	116.8	126	776	776	#NULL!	14.1	10.6	140	66	94	4.4	0	178	1	1	1	0	0	0	0	1	69.0842	ICrEF	0	1	LowBNP	0	731	0	732	36.4537	4	2.88986	1.97313	0	1
ICA-GE-00870	stade IV	non	non	non	Inconnu	Inconnu	Fort	Faible	95	25	125	80	37.6	107.3	139	971	971	#NULL!	9.1	6.6	139	136	43	2.7	0	169	0	1	1	1	0	0	0	1	76.2409	ICrEF	0	1	LowBNP	0	731	0	743	36.3783	4	2.98722	1.63347	0	1
ICA-GE-00110	stade I	non	non	non	Aucun	Aucun	Moyen	Aucun	62	16	204	106	37.1	91.6	141	#NULL!	2900	464	8.8	1.8	143	290	19	3.7	0	160	0	1	1	1	1	0	0	0	61.4127	ICrEF	0	1	LowBNP	0	731	0	1574	35.5469	1	3.4624	1.27875	0	1
ICA-GE-00661	stade IV	oui	non	non	Aucun	Aucun	Aucun	Faible	72	#NULL!	123	73	37.3	103	108	#NULL!	17787.5	2846	6.5	51.5	136	123	57	2.9	0	170	0	1	1	1	1	0	0	1	55.3374	ICrEF	0	1	HighBNP	0	731	0	773	35.5017	4	4.25011	1.75587	0	1
ICA-GE-00098	stade IV	non	non	non	Faible	Inconnu	Fort	Faible	53	32	129	73	37.2	130.1	127	#NULL!	5787.5	926	7.1	6.1	141	117	58	2.5	0	188	0	0	1	1	0	0	0	0	59.3703	ICrEF	0	1	LowBNP	0	731	0	1816	35.3384	4	3.76249	1.76343	0	1
ICA-GE-00997	stade IV	inconnu	non	non	Aucun	Aucun	Moyen	Moyen	89	26	159	87	36.1	62.9	129	5259	5259	#NULL!	3.7	3.3	142	148	32	3.2	1	135	0	0	1	1	1	0	0	0	65.2676	ICrEF	0	1	HighBNP	0	344	0	344	35.2812	4	3.7209	1.50515	0	1
ICA-GE-00512	stade IV	oui	non	oui	Aucun	Aucun	Aucun	Fort	120	40	155	97	36.7	88.3	164	3508	3508	#NULL!	#NULL!	4.3	140	83	90	#NULL!	0	160	0	1	1	1	0	0	0	0	57.3443	ICrEF	0	1	LowBNP	0	731	0	745	34.4141	4	3.54506	1.95424	0	1
ICA-GE-00245	stade IV	inconnu	oui	non	Aucun	Aucun	Moyen	Moyen	96	40	176	117	37.7	120	148	17669	17669	#NULL!	14	29.1	140	117	54	4	0	190	0	1	1	1	#NULL!	0	0	1	70.4942	ICpEF	0	2	HighBNP	0	731	0	2101	33.4072	4	4.24721	1.73239	0	1
ICA-GE-00727	stade III	non	non	non	Aucun	Aucun	Moyen	Faible	40	22	146	60	37.2	82.6	127	3205	3205	#NULL!	5.7	2.1	141	78	60	3.2	1	157	0	1	1	0	#NULL!	0	0	0	84.961	ICpEF	0	2	LowBNP	0	731	0	841	33.3888	3	3.50583	1.77815	0	1
ICA-GE-01020	stade III	non	oui	non	Aucun	Aucun	Moyen	Moyen	130	12	182	114	36	112	157	1332	1332	#NULL!	17.6	6.1	133	82	83	3.3	0	180	0	0	1	1	0	0	1	0	71.6961	ICpEF	0	2	LowBNP	0	181	0	181	33.3642	3	3.1245	1.91908	0	1
ICA-GE-00136	stade IV	oui	non	non	Faible	Inconnu	Faible	Faible	87	26	148	66	38	84.6	95	2142	2142	#NULL!	13	14.4	128	225	19	3.2	1	160	0	1	1	1	1	0	0	1	68.5941	ICrEF	0	1	LowBNP	0	731	0	1376	33.125	4	3.33082	1.27875	0	1
ICA-GE-00793	stade IV	inconnu	non	non	Inconnu	Faible	Faible	Faible	60	40	146	104	36.8	93.5	114	3487	3487	#NULL!	6.1	1	138	129	48	3.6	0	165	1	1	1	0	0	0	0	1	70.7351	ICpEF	0	2	LowBNP	0	731	0	783	32.9109	4	3.54245	1.68124	0	1
ICA-GE-00707	stade IV	inconnu	oui	non	Moyen	Inconnu	Fort	Faible	124	31	167	99	37	96	106	4952	4952	#NULL!	8.3	25.7	142	126	37	3.1	1	170	1	0	1	1	1	0	1	1	72.7447	ICpEF	0	2	LowBNP	1	520	1	520	32.5952	4	3.69478	1.5682	0	1
ICA-GE-00752	stade IV	inconnu	non	non	Aucun	Inconnu	Moyen	Moyen	146	25	160	90	37.9	100.6	139	1575	1575	#NULL!	10.2	7.3	143	90	73	3.2	0	176	0	1	1	1	0	1	0	0	73.8042	ICrEF	0	1	LowBNP	0	731	0	813	32.1862	4	3.19728	1.86332	0	1
ICA-GE-01008	stade IV	non	non	non	Aucun	Aucun	Faible	Moyen	87	26	123	74	37.1	81.2	121	9334	9334	#NULL!	27	218.8	140	112	42	2.7	1	160	0	0	1	1	1	0	0	0	72.8624	ICpEF	0	2	HighBNP	0	128	0	128	31.3672	4	3.97007	1.62325	0	1
ICA-GE-00349	stade III	non	non	non	Aucun	Aucun	Aucun	Faible	77	23	121	92	36	75.4	146	2414	2414	#NULL!	11.6	1.2	140	94	49	4.2	1	155	0	1	1	1	0	0	0	0	83.6441	ICrEF	0	1	LowBNP	0	731	0	2056	31.3007	3	3.38274	1.6902	0	1
ICA-GE-00020	stade III	oui	non	non	Inconnu	Aucun	Faible	Faible	108	20	131	92	35.7	104	119	#NULL!	10450	1672	8.8	36.2	136	161	37	3.1	0	180	0	0	1	0	0	0	0	0	69.681	ICrEF	0	1	LowBNP	0	731	0	740	31.2654	3	4.01912	1.5682	0	1
ICA-GE-00007	stade IV	oui	non	non	Aucun	Inconnu	Moyen	Faible	114	22	150	95	37.6	82.5	135	#NULL!	3275	524	6.8	25.8	140	106	56	3.7	0	162	1	1	1	0	0	1	1	1	81.4401	ICrEF	0	1	LowBNP	0	731	0	2422	30.9785	4	3.51521	1.74819	0	1
ICA-GE-00378	stade IV	non	non	non	Aucun	Aucun	Aucun	Faible	82	20	145	71	36.2	89.4	163	2880	2880	#NULL!	21.2	10.6	139	147	41	3.8	0	169	0	1	1	1	1	0	0	0	70.9158	ICrEF	0	1	LowBNP	0	709	0	709	30.4611	4	3.45939	1.61278	0	1
ICA-GE-00377	stade III	non	non	non	Aucun	Faible	Fort	Moyen	69	18	124	57	36.8	98.5	85	1046	1046	#NULL!	6.1	8	140	76	82	2.7	0	176	0	1	0	0	0	0	0	1	80.6954	ICpEF	0	2	LowBNP	0	731	0	1598	30.1847	3	3.01953	1.91381	0	1
ICA-GE-00943	stade IV	inconnu	oui	non	Aucun	Aucun	Aucun	Faible	85	27	190	127	37.2	85.8	160	4709	4709	#NULL!	10.7	7.7	142	94	72	4.7	0	170	0	1	1	1	0	0	0	0	67.5291	ICrEF	0	1	LowBNP	0	402	0	402	29.5848	4	3.67293	1.85733	0	1
ICA-GE-00685	stade IV	non	non	non	Aucun	Aucun	Faible	Faible	91	35	105	75	37.1	89.4	158	5065	5065	#NULL!	5.6	4.8	137	113	61	2.8	0	173	0	1	1	0	0	0	0	0	60.9829	ICrEF	0	1	HighBNP	0	731	0	769	29.2359	4	3.70458	1.78533	0	1
ICA-GE-00797	stade III	oui	non	non	Moyen	Inconnu	Moyen	Faible	88	22	118	74	36.4	88.8	143	2059	2059	#NULL!	12	3.4	143	125	47	2.9	0	170	1	1	1	1	#NULL!	0	0	0	80.6434	ICpEF	0	2	LowBNP	0	731	0	792	29.2042	3	3.31366	1.6721	0	1
ICA-GE-00774	stade IV	oui	non	oui	Aucun	Inconnu	Aucun	Faible	53	27	152	114	36.6	94.2	148	10419	10419	#NULL!	7.8	2.9	142	112	68	4	0	176	0	0	0	0	0	0	0	0	45.1882	ICrEF	0	1	HighBNP	0	731	0	756	29.1193	4	4.01783	1.83251	0	1
ICA-GE-00869	stade III	non	non	oui	Aucun	Aucun	Fort	Aucun	104	23	114	76	36.9	87.6	112	926	926	#NULL!	6.8	#NULL!	140	106	59	4.3	0	170	0	1	1	1	0	0	1	1	76.9665	ICpEF	0	2	LowBNP	0	731	0	754	28.9965	3	2.96661	1.77085	0	1
ICA-GE-00553	stade III	non	non	non	Aucun	Aucun	Faible	Aucun	77	14	149	85	36	93.8	86	13510	13510	#NULL!	5.7	0.3	138	235	25	5.1	0	178	0	#NULL!	0	1	0	0	0	0	59.5838	ICrEF	0	1	HighBNP	0	731	0	744	28.8474	3	4.13066	1.39794	0	1
ICA-GE-00015	stade III	oui	oui	non	Aucun	Aucun	Aucun	Faible	93	26	143	91	36.4	101.4	146	#NULL!	3093.75	495	7	8.7	134	87	87	4.2	0	185	0	0	1	0	0	0	1	0	53.6263	ICrEF	0	1	LowBNP	0	731	0	848	28.7509	3	3.49049	1.93952	0	1
ICA-GE-00894	stade III	non	non	oui	Aucun	Aucun	Aucun	Aucun	70	26	126	87	36.1	90.7	178	3963	3963	#NULL!	#NULL!	5.1	131	160	37	3.5	0	177	0	0	1	0	1	0	1	0	72.4463	ICrEF	0	1	LowBNP	1	408	1	408	28.7274	3	3.59802	1.5682	0	1
ICA-GE-00715	stade III	oui	oui	non	Aucun	Inconnu	Moyen	Moyen	85	22	123	85	36.8	83.5	153	13358	13358	#NULL!	#NULL!	#NULL!	141	161	35	#NULL!	0	168	0	0	1	0	1	0	1	0	77.3114	ICrEF	0	1	HighBNP	1	653	1	653	28.6281	3	4.12574	1.54407	0	1
ICA-GE-00729	stade III	oui	non	non	Moyen	Inconnu	Fort	Moyen	118	34	142	72	38.5	72	114	6293	6293	#NULL!	15.2	161.3	137	225	23	4	0	157	0	0	1	1	1	#NULL!	1	1	77.4675	ICpEF	0	2	HighBNP	0	583	0	583	28.4799	3	3.79886	1.36173	0	1
ICA-GE-00504	stade III	inconnu	non	non	Faible	Inconnu	Fort	Moyen	64	16	103	86	35.7	80.3	118	3857	3857	#NULL!	6.8	4.5	119	233	22	2.3	0	166	0	1	0	0	1	0	1	1	82.0151	ICrEF	0	1	LowBNP	0	731	0	848	28.306	3	3.58625	1.34242	0	1
ICA-GE-00641	stade IV	non	non	non	Aucun	Aucun	Aucun	Faible	107	22	173	89	36.1	96.4	166	797	797	#NULL!	5.4	4.3	142	79	88	4.7	0	185	0	1	1	1	0	0	0	0	68.0821	ICpEF	0	2	LowBNP	0	731	0	734	27.9912	4	2.90146	1.94448	0	1
ICA-GE-00462	stade III	non	non	non	Aucun	Aucun	Moyen	Faible	73	20	134	86	37.2	97.4	150	3309	3309	#NULL!	7.5	68.4	137	109	62	4.1	0	186	0	0	1	1	0	0	0	0	63.6331	ICrEF	0	1	LowBNP	0	731	0	1593	27.6333	3	3.5197	1.79239	0	1
ICA-GE-00004	stade IV	non	non	non	Inconnu	Inconnu	Moyen	Fort	130	32	153	92	36.8	93.2	134	#NULL!	5231.25	837	8.3	45	139	82	77	6.3	0	185	0	0	1	0	0	1	0	0	81.7796	ICrEF	0	1	LowBNP	1	547	1	547	27.6114	4	3.71861	1.88649	0	1
ICA-GE-00496	stade IV	inconnu	non	oui	Aucun	Aucun	Aucun	Faible	45	32	161	76	36.8	75.2	131	1270	1270	#NULL!	6.1	2	136	67	81	2.8	0	165	0	1	1	1	0	1	1	0	89.8015	ICpEF	0	2	LowBNP	1	221	1	221	27.438	4	3.1038	1.90849	0	1
ICA-GE-00996	stade IV	oui	non	non	Inconnu	Inconnu	Aucun	Faible	88	23	110	90	37.4	82.2	133	12980	12980	#NULL!	11.8	4.1	141	109	65	4.3	0	172	0	0	0	1	0	0	0	0	57.692	ICrEF	0	1	HighBNP	0	357	0	357	27.0416	4	4.11327	1.81291	0	1
ICA-GE-00781	stade II	oui	non	non	Aucun	Aucun	Moyen	Moyen	59	21	139	56	36.4	68.1	85	2354	2354	#NULL!	5.6	14.2	123	119	46	2.9	0	155	0	1	1	0	1	0	1	0	90.4832	ICpEF	0	2	LowBNP	0	731	0	940	27.0135	1	3.37181	1.66276	0	1
ICA-GE-00725	stade IV	inconnu	non	non	Aucun	Inconnu	Aucun	Fort	87	40	212	97	37	66	120	6008	6008	#NULL!	8.1	25.5	141	121	36	4.8	1	153	1	1	1	1	1	0	1	0	82.2177	ICpEF	0	2	HighBNP	1	410	1	410	26.9982	4	3.77873	1.5563	0	1
ICA-GE-00313	stade IV	oui	non	non	Aucun	Faible	Faible	Faible	110	16	145	89	36	91.2	137	7581	7581	#NULL!	5.6	16.5	142	167	35	3.6	0	183	1	1	1	1	1	0	0	0	69.9384	ICrEF	0	1	HighBNP	0	731	0	1764	26.6953	4	3.87973	1.54407	0	1
ICA-GE-00132	stade IV	non	non	inconnu	Inconnu	Inconnu	Moyen	Moyen	96	21	168	99	36.8	71.8	102	14993	14993	#NULL!	8	4.8	131	140	40	4.5	0	165	0	0	1	0	1	0	0	1	84.9199	ICrEF	0	1	HighBNP	1	96	0	96	26.5565	4	4.17589	1.60206	0	1
ICA-GE-00766	stade IV	inconnu	inconnu	inconnu	Moyen	Moyen	Aucun	Moyen	81	24	153	74	37.3	88.3	109	8891	8891	#NULL!	8.6	42.5	133	227	24	1.9	0	174	0	1	1	1	1	1	1	1	70.8337	ICpEF	0	2	HighBNP	0	731	0	903	26.2584	4	3.94895	1.38021	0	1
ICA-GE-01021	stade III	oui	oui	oui	Faible	Aucun	Aucun	Aucun	111	26	143	76	35.1	90	133	5352	5352	#NULL!	4.4	13.1	139	102	72	3.5	0	185	0	0	1	0	0	0	0	0	53.9521	ICrEF	0	1	HighBNP	0	106	0	106	26.2381	3	3.72852	1.85733	0	1
ICA-GE-00875	stade IV	oui	oui	oui	Aucun	Aucun	Aucun	Moyen	82	27	100	55	36.7	72.9	128	853	853	#NULL!	12.2	5.9	141	65	87	5	1	163	0	0	1	1	0	0	0	0	63.8029	ICrEF	0	1	LowBNP	0	718	0	718	26.1583	4	2.93095	1.93952	0	1
ICA-GE-01009	stade III	oui	oui	oui	Inconnu	Inconnu	Aucun	Faible	105	26	141	107	36.7	66.8	149	4258	4258	#NULL!	7.8	5.4	138	79	80	5.2	1	158	0	0	1	1	0	0	0	0	41.9795	ICpEF	0	2	LowBNP	0	239	0	239	25.9574	3	3.62921	1.90309	0	1
ICA-GE-01024	stade III	oui	oui	non	Inconnu	Inconnu	Moyen	Faible	130	40	151	111	36.7	73	136	11893	11893	#NULL!	6.8	2.24	137	40	125	4.16	0	164	1	1	1	0	0	0	0	0	57.8891	ICrEF	0	1	HighBNP	0	84	0	84	25.8403	3	4.07529	2.09691	0	1
ICA-GE-00824	stade IV	oui	non	non	Inconnu	Inconnu	Moyen	Faible	93	20	121	79	36.6	80	144	1731	1731	#NULL!	6.3	4.6	137	96	65	2.9	0	176	0	1	1	1	0	0	0	0	78.2697	ICrEF	0	1	LowBNP	0	731	0	807	25.8264	4	3.2383	1.81291	0	1
ICA-GE-00939	stade III	non	non	non	Inconnu	Inconnu	Aucun	Aucun	95	#NULL!	144	92	36.6	80.5	108	5865	5865	#NULL!	6	#NULL!	140	129	33	4.6	1	175	0	1	0	1	1	0	0	1	83.551	ICrEF	0	1	HighBNP	0	394	0	394	25.7306	3	3.76827	1.51851	0	1
ICA-GE-00816	stade IV	inconnu	oui	non	Inconnu	Inconnu	Aucun	Faible	110	30	140	60	35.7	80	71	997	997	#NULL!	31.2	#NULL!	129	91	73	2.3	0	178	0	1	1	1	0	0	0	1	71.3457	ICrEF	0	1	LowBNP	0	731	0	765	25.6912	4	2.9987	1.86332	0	1
ICA-GE-00389	stade III	oui	oui	oui	Fort	Aucun	Faible	Faible	61	18	98	70	36.4	86.6	142	4918	4918	#NULL!	5.6	7.2	139	95	79	3.2	0	178	0	0	1	0	0	0	0	0	52.178	ICrEF	0	1	LowBNP	0	731	0	1471	25.4703	3	3.69179	1.89763	0	1
ICA-GE-00316	stade IV	oui	non	inconnu	Faible	Aucun	Faible	Moyen	100	25	160	83	37.4	68.1	94	12315	12315	#NULL!	9.9	15.8	141	152	36	4.3	0	160	0	1	1	1	0	0	0	1	82.9843	ICrEF	0	1	HighBNP	0	731	0	1476	25.3906	4	4.09043	1.5563	0	1
ICA-GE-00860	stade II	non	oui	non	Inconnu	Inconnu	Faible	Aucun	67	20	102	50	36.2	54.2	130	2264	2264	#NULL!	6.7	4.2	139	205	19	4	1	147	0	1	1	1	1	0	1	0	85.2621	ICrEF	0	1	LowBNP	0	731	0	759	25.3135	1	3.35488	1.27875	0	1
ICA-GE-00363	stade III	non	non	non	Aucun	Aucun	Aucun	Faible	98	17	146	100	36.1	72.3	144	9664	9664	#NULL!	5.3	2.3	143	104	55	3.5	0	164	0	0	1	0	0	0	1	0	87.2416	ICrEF	0	1	HighBNP	0	731	0	1538	25.2826	3	3.98516	1.74036	0	1
ICA-GE-00768	stade II	inconnu	oui	non	Aucun	Aucun	Aucun	Aucun	100	24	167	95	37.1	81.5	159	2410	2410	#NULL!	6.6	10.9	139	103	55	3.9	0	179	0	0	1	0	0	0	0	0	89.0951	ICpEF	0	2	LowBNP	0	731	0	734	25.2489	1	3.38202	1.74036	0	1
ICA-GE-00085	stade II	oui	non	oui	Inconnu	Inconnu	Aucun	Faible	50	#NULL!	84	46	36.6	67.3	101	#NULL!	2756.25	441	5	2.9	138	139	32	3.7	1	165	1	1	1	0	1	0	1	1	76.3039	ICrEF	0	1	LowBNP	1	182	1	182	25.124	1	3.44032	1.50515	0	1
ICA-GE-00817	stade III	inconnu	non	non	Faible	Aucun	Faible	Aucun	79	16	134	82	36	75	93	9000	9000	#NULL!	4.3	53	117	127	56	1.9	0	176	0	1	1	0	0	0	0	1	51.7426	ICrEF	0	1	HighBNP	0	731	0	788	25.0194	3	3.95424	1.74819	0	1
ICA-GE-00647	stade III	oui	oui	non	Faible	Aucun	Faible	Faible	106	25	112	67	37.6	80.6	111	5429	5429	#NULL!	6.4	137.9	140	99	66	3.3	0	178	0	0	1	0	1	0	1	1	71.269	ICrEF	0	1	HighBNP	0	731	0	757	24.9968	3	3.73472	1.81954	0	1
ICA-GE-00949	stade III	oui	non	non	Faible	Faible	Faible	Aucun	118	18	117	79	36.2	92	138	4541	4541	#NULL!	6.1	3.1	140	91	93	4.1	0	186	0	0	0	0	0	0	0	0	37.8261	ICrEF	0	1	LowBNP	0	462	0	462	24.7138	3	3.65715	1.96848	0	1
ICA-GE-00516	stade IV	non	oui	non	Aucun	Inconnu	Aucun	Moyen	80	50	170	100	37.9	72.8	155	29648	29648	#NULL!	6.9	3.7	141	108	58	2	0	170	0	0	1	0	0	0	1	0	73.0623	ICpEF	0	2	HighBNP	0	731	0	775	24.6021	4	4.472	1.76343	0	1
ICA-GE-00642	stade IV	non	non	non	Aucun	Aucun	Aucun	Faible	96	20	104	63	37.5	82.2	141	1563	1563	#NULL!	12.4	25.7	138	98	67	3	0	180	1	1	1	1	0	0	0	0	71.6715	ICrEF	0	1	LowBNP	0	731	0	854	24.5988	4	3.19396	1.82607	0	1
ICA-GE-00443	stade IV	oui	oui	inconnu	Aucun	Aucun	Aucun	Faible	77	24	149	90	36.8	66.6	135	13560	13560	#NULL!	7.3	8.1	138	110	57	3.6	0	163	0	1	1	0	0	0	1	1	74.5654	ICrEF	0	1	HighBNP	0	731	0	1030	24.5775	4	4.13226	1.75587	0	1
ICA-GE-00954	stade IV	inconnu	oui	non	Faible	Inconnu	Moyen	Fort	82	22	133	93	36.8	81	137	19817	19817	#NULL!	7.5	128	145	182	28	4.1	0	180	0	1	1	1	1	0	0	0	88.8131	ICpEF	0	2	HighBNP	0	448	0	448	24.4753	4	4.29704	1.44716	0	1
ICA-GE-00806	stade III	oui	non	oui	Moyen	Inconnu	Aucun	Faible	140	34	128	101	38.2	82.2	119	8680	8680	#NULL!	6.3	94.6	137	87	62	4.1	1	178	0	0	0	0	0	0	0	0	62.3901	ICrEF	0	1	HighBNP	0	731	0	805	24.334	3	3.93852	1.79239	0	1
ICA-GE-00872	stade III	non	oui	non	Aucun	Aucun	Faible	Aucun	71	18	146	79	36	75.6	135	2460	2460	#NULL!	4.9	3.3	144	138	43	4	0	177	0	0	1	0	0	0	0	0	76.3231	ICrEF	0	1	LowBNP	0	731	0	775	24.3225	3	3.39094	1.63347	0	1
ICA-GE-00966	stade III	non	non	oui	Moyen	Inconnu	Faible	Faible	136	#NULL!	90	68	37.2	68	140	23479	23479	#NULL!	8.2	10.7	135	256	15	5.4	1	168	0	0	0	0	0	0	1	0	75.2279	ICrEF	0	1	HighBNP	1	21	0	21	24.3056	3	4.37068	1.17609	0	1
ICA-GE-00253	stade IV	oui	oui	non	Aucun	Inconnu	Moyen	Faible	45	40	95	57	37.2	75.9	107	2987	2987	#NULL!	6.7	41.3	141	103	60	3.1	0	175	0	1	1	0	0	0	0	1	78.6092	ICpEF	0	2	LowBNP	0	731	0	1713	24.2939	4	3.47524	1.77815	0	1
ICA-GE-00929	stade II	non	non	non	Inconnu	Inconnu	Faible	Aucun	79	21	146	98	36.9	90.9	158	1519	1519	#NULL!	#NULL!	2.2	143	85	80	3.1	0	192	0	1	0	0	0	1	0	0	69.1773	ICpEF	0	2	LowBNP	0	410	0	410	24.2513	1	3.18156	1.90309	0	1
ICA-GE-00438	stade II	non	non	non	Faible	Inconnu	Moyen	Faible	96	20	106	79	36.9	83.9	165	7400	7400	#NULL!	5	10.5	138	107	57	4	0	180	0	1	1	0	0	#NULL!	0	0	77.2704	ICrEF	0	1	HighBNP	0	731	0	786	24.2284	1	3.86923	1.75587	0	1
ICA-GE-00290	stade III	non	non	non	Aucun	Aucun	Faible	Faible	130	16	145	94	36.4	73.3	139	18285	18285	#NULL!	6.1	6.2	142	113	50	3.4	0	170	0	0	1	0	0	0	0	0	87.7974	ICrEF	0	1	HighBNP	1	94	1	94	24.2215	3	4.26209	1.69897	0	1
ICA-GE-00114	stade IV	non	non	oui	Aucun	Aucun	Moyen	Aucun	88	28	152	81	36.7	85.9	103	#NULL!	2025	324	7.8	11.4	138	124	49	4.8	0	183	1	1	1	0	0	1	1	1	74.1574	ICpEF	0	2	LowBNP	1	528	0	528	24.187	4	3.30643	1.6902	0	1
ICA-GE-00479	stade IV	oui	non	oui	Aucun	Faible	Aucun	Faible	87	18	116	67	36.8	75	154	4957	4957	#NULL!	9.9	13.9	147	121	49	2.7	0	171	0	1	1	0	0	0	1	0	79.7317	ICrEF	0	1	LowBNP	0	731	0	921	24.1784	4	3.69522	1.6902	0	1
ICA-GE-00312	stade III	non	oui	non	Aucun	Aucun	Moyen	Faible	77	24	155	97	36.7	84.4	157	12832	12832	#NULL!	11.5	6.4	138	103	61	3.9	0	183	0	0	1	1	0	0	1	0	75.666	ICpEF	0	2	HighBNP	0	731	0	743	24.0377	3	4.10829	1.78533	0	1
ICA-GE-00734	stade III	oui	oui	inconnu	Inconnu	Inconnu	Moyen	Moyen	76	28	205	114	36.4	69.4	122	11882	11882	#NULL!	8.3	12.7	140	127	31	6.7	1	170	0	0	1	1	1	0	0	1	94.6694	ICpEF	0	2	HighBNP	0	731	0	990	23.9792	3	4.07489	1.49136	0	1
ICA-GE-00982	stade IV	non	non	non	Aucun	Aucun	Faible	Faible	83	#NULL!	130	59	36.4	67.6	129	4233	4233	#NULL!	10.3	2.9	140	184	21	2.9	1	163	0	0	1	0	1	#NULL!	1	0	84.5366	ICpEF	0	2	LowBNP	0	156	0	156	23.9	4	3.62665	1.32222	0	1
ICA-GE-00813	stade III	oui	non	inconnu	Faible	Faible	Fort	Faible	124	21	151	131	37	87.3	131	10925	10925	#NULL!	7.6	146.9	138	66	105	2.1	0	170	0	0	0	0	0	0	0	0	53.4921	ICrEF	0	1	HighBNP	0	731	0	798	23.737	3	4.03842	2.02119	0	1
ICA-GE-00319	stade IV	non	non	oui	Moyen	Moyen	Fort	Moyen	80	26	129	83	36.9	89.2	110	8502	8502	#NULL!	5.9	4.5	133	85	70	3.3	0	176	0	0	1	0	0	0	1	1	88.8734	ICrEF	0	1	HighBNP	1	397	1	397	23.6312	4	3.92952	1.8451	0	1
ICA-GE-00298	stade IV	non	oui	non	Faible	Faible	Aucun	Faible	130	36	161	105	37.2	59.8	135	1972	1972	#NULL!	10.1	1.2	135	69	69	5.1	1	162	0	0	1	1	0	0	0	0	86.5161	ICrEF	0	1	LowBNP	0	731	0	869	23.5863	4	3.29491	1.83885	0	1
ICA-GE-00346	stade III	inconnu	oui	non	Faible	Faible	Faible	Faible	120	25	178	111	36.9	64.4	114	3516	3516	#NULL!	10.8	2.2	135	95	44	5.2	1	168	0	0	1	1	#NULL!	0	0	#NULL!	95.8932	ICrEF	0	1	LowBNP	0	731	0	2014	23.2781	3	3.54605	1.64345	0	1
ICA-GE-00130	stade IV	oui	oui	oui	Moyen	Moyen	Moyen	Moyen	127	20	173	112	37.3	64.5	126	7905	7905	#NULL!	10.1	11.4	142	84	55	5.3	1	165	0	0	1	1	0	0	0	0	84.2327	ICpEF	0	2	HighBNP	0	731	0	2412	23.2507	4	3.8979	1.74036	0	1
ICA-GE-00740	stade III	non	non	oui	Aucun	Aucun	Faible	Faible	79	26	153	98	36.8	60	141	10037	10037	#NULL!	11.6	5.2	135	93	52	3.2	1	160	0	1	1	1	0	0	1	0	71.4223	ICrEF	0	1	HighBNP	1	413	1	413	23.1641	3	4.0016	1.716	0	1
ICA-GE-00562	stade IV	non	non	non	Aucun	Aucun	Faible	Faible	73	30	150	104	36.8	81.3	128	3892	3892	#NULL!	5.6	20.6	136	146	38	4	0	182	1	1	1	0	1	1	1	1	83.1595	ICpEF	0	2	LowBNP	1	21	0	21	23.1554	4	3.59017	1.57978	0	1
ICA-GE-00790	stade II	non	non	oui	Inconnu	Inconnu	Moyen	Faible	45	16	133	65	36	82.8	104	3231	3231	#NULL!	5.8	11.4	136	102	67	2.5	0	180	0	0	0	0	0	0	1	1	64.1369	ICrEF	0	1	LowBNP	1	647	1	647	22.716	1	3.50934	1.82607	0	1
ICA-GE-00874	stade III	oui	non	non	Aucun	Aucun	Aucun	Moyen	79	22	149	79	36.7	55.6	120	34533	34533	#NULL!	8.7	69.3	135	147	27	3.3	1	155	1	1	1	1	1	0	1	0	89.2485	ICpEF	0	2	HighBNP	1	27	1	27	22.435	3	4.53823	1.43136	0	1
ICA-GE-00541	stade IV	non	non	non	Aucun	Aucun	Faible	Faible	70	26	120	70	35.6	67.3	191	685	685	#NULL!	19.8	2	133	192	26	2.5	0	175	1	1	0	1	0	0	1	0	89.3443	ICrEF	0	1	LowBNP	1	676	0	676	22.4327	4	2.83569	1.41497	0	1
ICA-GE-00771	stade III	oui	non	non	Inconnu	Aucun	Aucun	Faible	95	27	134	81	36.9	71.4	113	24397	24397	#NULL!	5.1	10.5	143	143	43	2.8	0	180	0	0	1	0	1	0	0	1	69.2485	ICrEF	0	1	HighBNP	0	731	0	840	21.821	3	4.38734	1.63347	0	1
ICA-GE-00948	stade IV	non	non	non	Faible	Faible	Moyen	Faible	120	20	115	81	38	69	140	7141	7141	#NULL!	6.1	29	141	96	79	3.6	0	171	0	0	0	0	0	0	0	0	50.2642	ICrEF	0	1	HighBNP	0	480	0	480	21.5793	4	3.85376	1.89763	0	1
ICA-GE-00376	stade IV	oui	non	non	Inconnu	Inconnu	Faible	Faible	71	24	112	43	37.1	69	123	5238	5238	#NULL!	6.2	19.8	137	180	27	3.6	0	175	0	0	1	0	0	0	1	1	94.8008	ICpEF	0	2	HighBNP	1	719	1	719	21.551	4	3.71917	1.43136	0	1
ICA-GE-00668	stade IV	non	non	non	Aucun	Aucun	Faible	Faible	127	24	179	97	37.7	66	134	20364	20364	#NULL!	5.4	91.2	146	106	59	3.6	0	165	0	1	1	0	0	1	0	0	75.8932	ICrEF	0	1	HighBNP	0	710	0	710	21.4876	4	4.30886	1.77085	0	1
ICA-GE-00761	stade III	non	non	non	Aucun	Aucun	Aucun	Faible	61	20	177	95	36.2	73	106	15276	15276	#NULL!	9.8	2.8	133	139	45	3	0	178	0	1	1	0	0	0	1	1	68.5339	ICrEF	0	1	HighBNP	0	731	0	768	21.4619	3	4.18401	1.65321	0	1
ICA-GE-01031	stade III	non	non	non	Aucun	Aucun	Aucun	Aucun	102	14	134	102	36	67.7	161	5346	5346	#NULL!	#NULL!	2.69	139	128	54	2.65	0	170	0	0	0	0	0	0	0	0	54.4449	ICrEF	0	1	HighBNP	0	14	0	14	21.4533	3	3.72803	1.73239	0	1
ICA-GE-00491	stade IV	oui	non	non	Aucun	Faible	Aucun	Faible	90	20	194	119	36.6	73.5	100	9000	9000	#NULL!	7.9	10.7	142	494	10	4.1	0	182	0	1	1	1	1	1	0	1	66.0287	ICpEF	0	2	HighBNP	0	731	0	1580	21.1327	4	3.95424	1	0	1
ICA-GE-00332	stade IV	oui	non	non	Inconnu	Inconnu	Aucun	Faible	79	17	150	78	36.3	66.4	100	37460	37460	#NULL!	7.3	2	139	267	18	2.9	0	178	1	1	1	0	1	0	0	1	84.9035	ICpEF	0	2	HighBNP	0	731	0	1520	21.0832	4	4.57357	1.25527	0	1
ICA-GE-00814	stade IV	oui	inconnu	inconnu	Aucun	Aucun	Aucun	Moyen	103	20	168	82	37.5	77.5	120	3645	3645	#NULL!	5.8	85.5	141	94	63	2.5	0	192	0	1	1	0	0	0	1	1	86.9514	ICpEF	0	2	LowBNP	0	386	0	386	21.0232	4	3.5617	1.79934	0	1
ICA-GE-00859	stade III	non	oui	non	Moyen	Moyen	Moyen	Moyen	72	15	124	80	36.8	75	117	2736	2736	#NULL!	8.2	2.1	129	109	53	3	0	185	1	1	1	1	0	0	1	1	86.9459	ICpEF	0	2	LowBNP	0	731	0	764	20.8912	3	3.43712	1.72428	0	1
ICA-GE-00337	stade IV	oui	non	non	Faible	Faible	Moyen	Faible	64	18	126	68	36	69.7	87	2320	2320	#NULL!	5	0.3	146	84	71	2.5	0	175	0	1	1	0	0	0	1	1	88.334	ICpEF	0	2	LowBNP	1	137	0	137	20.8653	4	3.36549	1.85126	0	1
ICA-GE-00812	stade IV	oui	non	oui	Faible	Faible	Aucun	Faible	110	26	138	101	36.6	63.4	124	7944	7944	#NULL!	5.4	4.5	141	108	43	2.9	1	170	0	0	0	0	#NULL!	0	0	0	77.0157	ICrEF	0	1	HighBNP	1	609	1	609	20.8651	4	3.90004	1.63347	0	1
ICA-GE-00453	stade IV	inconnu	non	non	Faible	Faible	Aucun	Faible	70	28	128	84	36.7	64.2	87	25668	25668	#NULL!	6.4	37.7	129	164	36	2.3	0	172	1	1	1	0	1	0	1	1	69.8125	ICrEF	0	1	HighBNP	0	731	0	752	19.8418	4	4.40939	1.5563	0	1
ICA-GE-00884	stade IV	non	non	oui	Faible	Faible	Aucun	Faible	86	18	139	69	35.9	69.5	107	5731	5731	#NULL!	5.1	5.7	128	71	88	3.2	0	183	0	0	1	0	0	0	1	1	0.317591	ICrEF	0	1	HighBNP	0	731	0	733	19.6184	4	3.75823	1.94448	0	1
ICA-GE-00921	stade III	non	oui	non	Inconnu	Inconnu	Moyen	Faible	80	18	159	96	36.4	61	97	3585	3585	#NULL!	5.5	7	143	189	27	3.5	0	176	0	0	0	0	0	1	1	1	84.4901	ICpEF	0	2	LowBNP	0	561	0	561	19.1761	3	3.55449	1.43136	0	1
ICA-GE-00302	stade IV	non	non	oui	Faible	Faible	Faible	Faible	117	30	121	93	36.6	53.9	144	5353	5353	#NULL!	4	83.5	135	89	69	3.5	1	162	0	0	0	0	0	0	0	1	43.3046	ICrEF	0	1	HighBNP	0	731	0	749	19.1282	4	3.7286	1.83885	0	1
ICA-GE-00637	stade IV	non	non	non	Aucun	Aucun	Faible	Faible	88	20	139	97	37	55.5	113	21942	21942	#NULL!	5.1	27.1	140	153	36	3.2	0	170	0	0	1	0	0	0	0	0	82.2259	ICrEF	0	1	HighBNP	0	731	0	1291	18.6851	4	4.34128	1.5563	0	1
ICA-GE-01025	stade IV	non	non	oui	Faible	Inconnu	Faible	Faible	85	#NULL!	101	61	36.7	52.1	133	8975	8975	#NULL!	5.4	39.55	138	87	84	2.71	0	167	1	1	0	0	0	0	0	0	58.5791	ICrEF	0	1	HighBNP	0	88	0	88	17.9999	4	3.95303	1.92428	0	1
ICA-GE-00468	stade IV	oui	non	oui	Aucun	Inconnu	Moyen	Aucun	88	23	118	72	37.2	115.8	137	563	563	#NULL!	7.1	6.1	141	77	67	4.5	1	148	1	1	1	0	0	0	1	0	72.0849	ICpEF	1	3	LowBNP	0	386	0	386	52.6388	4	2.75051	1.82607	0	1
ICA-GE-00260	stade III	oui	non	oui	Aucun	Aucun	Faible	Faible	75	32	142	78	37.5	112.3	104	735	735	#NULL!	7.3	29.5	138	85	63	2.5	1	150	0	0	1	1	0	0	1	0	64.0274	ICpEF	1	3	LowBNP	0	731	0	748	47.9111	3	2.86629	1.79934	0	1
ICA-GE-00942	stade IV	inconnu	oui	non	Aucun	Aucun	Faible	Fort	120	27	156	90	37	112.9	160	689	689	#NULL!	11.3	23	141	44	105	3.7	1	157	0	1	0	1	1	0	1	0	61.5962	ICpEF	1	3	LowBNP	0	669	0	669	44.8294	4	2.83822	2.02119	0	1
ICA-GE-00579	stade IV	oui	non	non	Aucun	Aucun	Faible	Faible	133	34	131	61	38.9	130	107	4214	4214	#NULL!	7.9	167	135	148	42	2.5	0	165	0	0	1	1	1	0	0	1	66.1602	ICpEF	1	3	LowBNP	0	731	0	1362	43.6731	4	3.62469	1.62325	0	1
ICA-GE-00839	stade III	non	non	non	Inconnu	Inconnu	Faible	Aucun	73	17	150	66	37.7	133.6	134	623	623	#NULL!	7.3	108.8	138	107	58	3.4	0	175	0	1	1	1	0	1	0	0	75.3018	ICpEF	1	3	LowBNP	0	731	0	842	42.4163	3	2.79449	1.76343	0	1
ICA-GE-00699	stade II	oui	non	non	Aucun	Aucun	Aucun	Aucun	87	#NULL!	115	80	37.3	116.2	121	1461	1461	#NULL!	8.7	17.1	137	131	53	4.4	0	164	1	0	1	1	0	0	0	1	53.8261	ICpEF	1	3	LowBNP	0	731	0	775	42.1624	1	3.16465	1.72428	0	1
ICA-GE-00742	stade IV	non	non	non	Moyen	Moyen	Fort	Faible	120	40	139	86	37.3	95	139	738	738	#NULL!	7.4	7	135	80	84	2.9	0	151	0	0	1	1	0	1	0	0	73.3854	ICpEF	1	3	LowBNP	0	709	0	709	40.9193	4	2.86806	1.92428	0	1
ICA-GE-00652	stade III	inconnu	non	non	Aucun	Aucun	Moyen	Moyen	86	16	155	86	36.6	114.2	95	2143	2143	#NULL!	5.6	23.9	145	143	31	2.7	1	165	1	0	1	1	1	0	0	1	76.0164	ICpEF	1	3	LowBNP	0	731	0	749	40.0367	3	3.33102	1.49136	0	1
ICA-GE-00280	stade III	non	oui	non	Faible	Faible	Faible	Faible	106	38	165	85	37.2	105.1	154	680	680	#NULL!	8.2	3.6	139	61	88	5.3	1	162	0	0	1	0	0	0	0	0	71.0144	ICpEF	1	3	LowBNP	0	728	0	728	39.8948	3	2.83251	1.94448	0	1
ICA-GE-00106	stade IV	inconnu	non	oui	Inconnu	Inconnu	Fort	Moyen	82	35	151	71	37	98.7	114	#NULL!	1506.25	241	8.3	75.6	139	87	54	4.5	1	158	0	0	1	0	0	0	1	1	80.3039	ICpEF	1	3	LowBNP	0	731	0	874	39.2966	4	3.1779	1.73239	0	1
ICA-GE-00381	stade IV	non	oui	non	Inconnu	Inconnu	Moyen	Faible	66	26	183	91	37.5	88.6	133	865	865	#NULL!	14.7	3.9	139	82	64	4.9	1	149	0	0	1	1	0	0	0	1	68.7474	ICpEF	1	3	LowBNP	1	544	0	544	38.8721	4	2.93702	1.80618	0	1
ICA-GE-00612	stade IV	non	non	non	Faible	Aucun	Faible	Faible	60	30	152	55	36.2	114.3	137	1260	1260	#NULL!	7	7.2	144	84	80	2.8	0	173	0	0	1	0	0	1	1	0	71.5866	ICpEF	1	3	LowBNP	0	731	0	746	37.188	4	3.10037	1.90309	0	1
ICA-GE-00379	stade III	oui	non	oui	Aucun	Aucun	Fort	Faible	52	24	135	76	37.6	132.8	113	3168	3168	#NULL!	8.1	19.2	137	92	68	#NULL!	0	185	0	1	1	0	0	1	1	0	79.9617	ICpEF	1	3	LowBNP	1	15	1	15	36.9321	3	3.50079	1.83251	0	1
ICA-GE-00040	stade IV	non	non	non	Inconnu	Inconnu	Moyen	Faible	76	18	131	72	36.6	100	167	#NULL!	1793.75	287	14.4	36.3	136	88	64	5	1	164	0	0	1	1	1	1	0	0	55.9233	ICpEF	1	3	LowBNP	0	731	0	1702	36.6597	4	3.25376	1.80618	0	1
ICA-GE-00507	stade III	inconnu	non	non	Inconnu	Inconnu	Moyen	Aucun	62	18	148	66	36.5	97.4	108	1269	1269	#NULL!	7.9	9.2	128	189	30	3.1	0	160	1	1	1	1	1	0	1	1	72.5804	ICpEF	1	3	LowBNP	0	731	0	1468	36.5625	3	3.10346	1.47712	0	1
ICA-GE-01029	stade III	non	non	non	Inconnu	Inconnu	Moyen	Faible	69	21	182	86	37.1	112	111	869	869	#NULL!	19	16.46	139	100	62	4.79	0	175	0	1	1	1	0	0	1	0	77.0705	ICpEF	1	3	LowBNP	0	8	0	8	36.2776	3	2.93902	1.79239	0	1
ICA-GE-00969	stade III	oui	non	non	Inconnu	Inconnu	Moyen	Aucun	77	30	142	106	38.8	114.2	156	639	639	#NULL!	6.4	12	136	77	85	3.6	0	175	0	0	1	1	0	1	1	0	-0.142368	ICpEF	1	3	LowBNP	1	151	0	151	35.3633	3	2.8055	1.92942	0	1
ICA-GE-00273	stade III	non	oui	non	Aucun	Aucun	Moyen	Faible	80	20	195	67	36.8	95.5	107	901	901	#NULL!	5.3	2.8	145	84	55	6	1	163	0	0	1	0	0	0	0	0	79.4606	ICpEF	1	3	LowBNP	0	731	0	2028	35.229	3	2.95472	1.74036	0	1
ICA-GE-00126	stade III	inconnu	non	non	Aucun	Inconnu	Faible	Moyen	64	16	155	99	37	114	139	362	362	#NULL!	5.2	94.4	141	91	73	#NULL!	0	182	0	1	1	0	0	0	0	0	70.8255	ICpEF	1	3	LowBNP	0	731	0	2153	34.718	3	2.55871	1.86332	0	1
ICA-GE-00898	stade III	non	oui	non	Inconnu	Inconnu	Faible	Faible	109	28	117	88	37	98.8	147	1487	1487	#NULL!	17.5	14	138	166	32	5.3	0	168	1	1	1	1	0	0	1	0	86.3655	ICpEF	1	3	LowBNP	0	651	0	651	34.6159	3	3.17231	1.50515	0	1
ICA-GE-00295	stade IV	non	non	non	Inconnu	Inconnu	Faible	Faible	81	16	151	44	37.6	95.7	133	2974	2974	#NULL!	10.2	4.5	143	68	78	5	1	164	0	0	1	1	0	0	0	0	72.3395	ICpEF	1	3	LowBNP	0	731	0	1293	34.0571	4	3.47334	1.89209	0	1
ICA-GE-00789	stade III	oui	oui	non	Inconnu	Inconnu	Moyen	Faible	94	17	178	77	36.3	81.3	143	616	616	#NULL!	9	1.8	135	62	84	5.8	0	155	0	0	1	1	0	0	0	0	77.0459	ICpEF	1	3	LowBNP	0	731	0	958	33.7149	3	2.78958	1.92428	0	1
ICA-GE-00780	stade IV	oui	oui	non	Inconnu	Inconnu	Aucun	Faible	79	31	195	98	37.2	79.7	133	1210	1210	#NULL!	7	8.4	132	63	81	3.6	1	155	0	0	1	0	0	0	0	0	79.77	ICpEF	1	3	LowBNP	0	731	0	789	33.3819	4	3.08279	1.90849	0	1
ICA-GE-00250	stade II	oui	oui	non	Aucun	Aucun	Moyen	Faible	98	25	200	104	36.9	79.1	129	1031	1031	#NULL!	7.5	1.8	139	78	58	4.9	1	156	0	1	1	1	0	0	0	0	90.204	ICpEF	1	3	LowBNP	1	38	1	38	33.1607	1	3.01326	1.76343	0	1
ICA-GE-00592	stade IV	non	non	non	Aucun	Aucun	Faible	Aucun	78	22	151	82	36.8	92	131	364	364	#NULL!	8.4	16.2	142	81	62	4.4	1	168	0	0	1	1	0	0	0	0	74.1218	ICpEF	1	3	LowBNP	0	731	0	1157	33.057	4	2.5611	1.79239	0	1
ICA-GE-00266	stade III	non	non	oui	Faible	Faible	Faible	Faible	97	16	131	53	36.1	88.3	55	1600	1600	#NULL!	9	13	133	169	35	3.7	0	163	0	0	1	1	1	0	0	1	69.87	ICpEF	1	3	LowBNP	0	731	0	743	32.8202	3	3.20412	1.54407	0	1
ICA-GE-00230	stade III	oui	non	inconnu	Inconnu	Faible	Moyen	Aucun	55	36	137	67	37.1	87.6	124	2886	2886	#NULL!	5.5	143.1	136	147	36	3.2	0	163	0	0	1	0	1	0	1	0	87.2361	ICpEF	1	3	LowBNP	0	731	0	1126	32.6697	3	3.4603	1.5563	0	1
ICA-GE-00902	stade IV	non	non	non	Moyen	Inconnu	Fort	Faible	73	24	119	78	35.7	100.2	129	5974	5974	#NULL!	6	13.6	141	119	46	2.7	0	167	0	0	1	0	0	0	0	0	90.1711	ICpEF	1	3	HighBNP	0	728	0	728	32.5935	4	3.77627	1.66276	0	1
ICA-GE-00701	stade IV	oui	non	non	Aucun	Aucun	Aucun	Faible	91	24	179	88	36.4	96.6	119	4213	4213	#NULL!	12.3	5.3	137	97	66	2.9	0	173	0	1	1	1	0	0	0	1	75.1458	ICpEF	1	3	LowBNP	0	651	0	651	32.41	4	3.62459	1.81954	0	1
ICA-GE-00941	stade IV	inconnu	non	inconnu	Inconnu	Inconnu	Fort	Moyen	82	24	144	77	36.7	99	103	2707	2707	#NULL!	5.8	9.6	142	221	30	3.6	0	169	0	0	1	1	1	1	0	1	47.5729	ICpEF	1	3	LowBNP	1	629	0	629	31.6516	4	3.43249	1.47712	0	1
ICA-GE-00157	stade IV	non	non	non	Aucun	Aucun	Moyen	Faible	80	28	140	70	36.6	88.3	158	6269	6269	#NULL!	4.7	31	149	61	90	3.4	0	167	0	#NULL!	1	0	0	0	0	0	80.2382	ICpEF	1	3	HighBNP	1	64	0	64	31.5537	4	3.7972	1.95424	0	1
ICA-GE-00508	stade IV	non	oui	non	Inconnu	Inconnu	Moyen	Faible	53	13	118	72	37	93.6	165	928	928	#NULL!	5.2	2.7	142	94	66	4.9	0	171	0	1	1	0	0	0	1	0	80.2081	ICpEF	1	3	LowBNP	0	731	0	792	31.4969	4	2.96755	1.81954	0	1
ICA-GE-00828	stade IV	non	oui	non	Inconnu	Inconnu	Moyen	Faible	74	28	165	90	37.2	89.5	10	7364	7364	#NULL!	9.7	7.6	126	189	24	4.7	1	162	0	0	1	0	1	0	0	1	0.0109514	ICpEF	1	3	HighBNP	0	731	0	755	31.4358	4	3.86711	1.38021	0	1
ICA-GE-00073	stade III	oui	oui	oui	Aucun	Aucun	Moyen	Faible	84	28	150	80	37.6	80	104	#NULL!	5287.5	846	5.3	4.8	133	98	50	3.5	1	156	0	0	1	0	0	0	0	0	70.1246	ICpEF	1	3	LowBNP	0	731	0	733	31.3938	3	3.72325	1.69897	0	1
ICA-GE-00978	stade IV	non	oui	oui	Aucun	Aucun	Moyen	Faible	110	19	134	93	36.6	83.6	98	3055	3055	#NULL!	#NULL!	9.2	137	69	40	3.4	1	165	0	0	1	1	0	0	0	0	65.5277	ICpEF	1	3	LowBNP	0	383	0	383	31.3315	4	3.48501	1.60206	0	1
ICA-GE-00557	stade IV	non	non	oui	Aucun	Aucun	Faible	Faible	107	20	155	98	36.8	85.2	133	2131	2131	#NULL!	6.3	15.8	140	91	52	5.5	1	162	1	0	1	0	1	0	1	0	79.6715	ICpEF	1	3	LowBNP	0	731	0	1076	31.2071	4	3.32858	1.716	0	1
ICA-GE-00445	stade III	non	oui	non	Inconnu	Aucun	Aucun	Aucun	60	27	139	85	36	71.9	119	1320	1320	#NULL!	#NULL!	0.8	140	46	102	4.3	1	152	0	0	1	0	0	0	0	0	63.5318	ICpEF	1	3	LowBNP	1	555	0	555	31.0769	3	3.12057	2.0086	0	1
ICA-GE-00447	stade III	inconnu	non	non	Inconnu	Inconnu	Moyen	Moyen	74	24	131	105	36.8	96.3	110	2379	2379	#NULL!	6.9	14.1	135	78	86	3.9	0	170	0	0	0	1	0	0	0	1	72.7666	ICpEF	1	3	LowBNP	0	731	0	989	31.0381	3	3.37639	1.9345	0	1
ICA-GE-00304	stade IV	non	non	non	Aucun	Aucun	Aucun	Faible	70	20	117	53	36.8	77.9	107	3293	3293	#NULL!	5.2	23.9	137	269	20	5	0	160	0	0	1	0	1	0	1	1	71.2553	ICpEF	1	3	LowBNP	0	731	0	896	31.0156	4	3.51759	1.30103	0	1
ICA-GE-00933	stade III	non	oui	non	Inconnu	Inconnu	Faible	Faible	64	16	164	58	36.2	81	132	1315	1315	#NULL!	5.1	#NULL!	146	132	32	4.8	1	160	0	1	1	0	1	0	1	0	83.6277	ICpEF	1	3	LowBNP	0	585	0	585	30.8984	3	3.11893	1.50515	0	1
ICA-GE-00649	stade IV	oui	non	non	Aucun	Aucun	Moyen	Faible	52	16	205	88	37.2	96.5	122	1219	1219	#NULL!	6.5	5.3	140	86	71	5	0	173	0	0	1	0	0	0	1	#NULL!	85.3169	ICpEF	1	3	LowBNP	0	727	0	727	30.706	4	3.086	1.85126	0	1
ICA-GE-00914	stade III	oui	oui	inconnu	Moyen	Inconnu	Fort	Moyen	97	18	198	84	36	89.9	90	612	612	#NULL!	7.9	2.8	135	102	82	4.7	1	163	0	0	0	1	1	0	0	0	59.3703	ICpEF	1	3	LowBNP	0	483	0	483	29.9974	3	2.78675	1.91381	0	1
ICA-GE-00719	stade III	non	non	non	Aucun	Aucun	Faible	Moyen	120	38	204	100	36.9	87.1	148	1529	1529	#NULL!	7.5	28.1	138	95	67	2.6	0	168	0	0	1	1	0	0	1	0	76.7803	ICpEF	1	3	LowBNP	0	731	0	1067	29.9391	3	3.18441	1.82607	0	1
ICA-GE-00842	stade IV	non	non	non	Aucun	Aucun	Moyen	Fort	58	20	122	48	37.2	71.5	99	6685	6685	#NULL!	12.2	50.6	139	268	13	4.8	1	151	1	0	1	1	1	0	1	1	86.7981	ICpEF	1	3	HighBNP	0	731	0	766	29.911	4	3.8251	1.11394	0	1
ICA-GE-00808	stade IV	oui	non	non	Faible	Inconnu	Moyen	Moyen	77	33	154	91	36.9	86.5	126	6904	6904	#NULL!	19.2	113.5	135	72	67	3.4	1	168	0	0	1	1	0	0	1	0	84.5229	ICpEF	1	3	HighBNP	0	731	0	766	29.691	4	3.8391	1.82607	0	1
ICA-GE-00911	stade III	non	non	non	Faible	Aucun	Moyen	Aucun	38	23	149	110	37	85	128	562	562	#NULL!	6.9	2.7	136	68	90	3.6	0	167	0	1	1	1	0	0	1	0	73.7522	ICpEF	1	3	LowBNP	0	399	0	399	29.4023	3	2.74974	1.95424	0	1
ICA-GE-00234	stade IV	inconnu	non	oui	Faible	Aucun	Moyen	Faible	115	22	102	85	37.4	72.7	172	1041	1041	#NULL!	6.2	12.4	143	61	94	3.8	1	160	0	0	1	0	0	1	0	0	62.1684	ICpEF	1	3	LowBNP	0	731	0	1625	29.2969	4	3.01745	1.97313	0	1
ICA-GE-01017	stade IV	oui	non	non	Aucun	Aucun	Faible	Faible	46	25	176	64	36.6	88.4	146	3090	3090	#NULL!	#NULL!	13.8	139	102	60	3.7	0	171	0	0	0	0	0	0	1	0	79.9863	ICpEF	1	3	LowBNP	0	107	0	107	29.274	4	3.48996	1.77815	0	1
ICA-GE-00034	stade IV	non	non	non	Moyen	Inconnu	Fort	Moyen	73	28	155	100	36.1	107	145	#NULL!	4981.25	797	9.6	49.3	137	159	35	2.9	0	180	0	1	1	1	0	1	1	1	80.9062	ICpEF	1	3	LowBNP	1	173	1	173	28.7037	4	3.69734	1.54407	0	1
ICA-GE-00241	stade III	non	non	non	Inconnu	Inconnu	Faible	Faible	73	26	141	56	37.9	76.8	101	3547	3547	#NULL!	8.7	26.7	135	80	60	4.8	1	162	0	0	1	0	0	0	0	0	81.9932	ICpEF	1	3	LowBNP	0	731	0	1818	28.578	3	3.54986	1.77815	0	1
ICA-GE-00186	stade IV	inconnu	non	non	Inconnu	Inconnu	Fort	Aucun	98	24	113	57	37.6	99	92	1517	1517	#NULL!	11.6	29.9	136	368	9	2.4	1	184	1	#NULL!	1	1	1	0	0	1	81.2621	ICpEF	1	3	LowBNP	0	731	0	1027	28.4145	4	3.18099	0.954243	0	1
ICA-GE-00193	stade III	inconnu	non	non	Inconnu	Inconnu	Moyen	Faible	76	28	151	82	37.3	93.6	112	3447	3447	#NULL!	6.3	53.3	138	101	60	3.9	0	180	0	1	1	0	0	0	1	#NULL!	80.9035	ICpEF	1	3	LowBNP	0	731	0	1634	28.3951	3	3.53744	1.77815	0	1
ICA-GE-00751	stade III	inconnu	non	non	Aucun	Aucun	Faible	Faible	35	23	140	67	36.4	61.6	132	1813	1813	#NULL!	6.1	#NULL!	135	109	39	4.1	1	148	0	1	1	0	#NULL!	0	1	0	90.6858	ICpEF	1	3	LowBNP	1	598	0	598	28.351	3	3.2584	1.59106	0	1
ICA-GE-00900	stade IV	non	non	non	Aucun	Aucun	Aucun	Fort	114	20	128	68	39.1	78.3	111	1486	1486	#NULL!	8	22	135	143	39	6.6	0	163	0	1	1	0	0	0	0	1	83.7372	ICpEF	1	3	LowBNP	0	393	0	393	28.3037	4	3.17202	1.59106	0	1
ICA-GE-00561	stade IV	non	non	non	Aucun	Aucun	Faible	Faible	87	18	164	87	36.4	76.9	128	1263	1263	#NULL!	5.6	16.5	135	100	46	6.9	1	165	0	0	1	0	0	0	1	0	80.8159	ICpEF	1	3	LowBNP	0	731	0	1354	28.2828	4	3.1014	1.66276	0	1
ICA-GE-00277	stade IV	oui	non	non	Faible	Faible	Fort	Moyen	99	16	150	94	36.4	97.3	96	23655	23655	#NULL!	8.2	3	139	471	11	3.1	0	175	0	0	1	1	1	0	0	1	53.9083	ICpEF	1	3	HighBNP	0	731	0	2168	28.0163	4	4.37392	1.04139	0	1
ICA-GE-00134	stade II	non	non	oui	Aucun	Aucun	Faible	Aucun	81	16	178	94	36.3	80.9	132	599	599	#NULL!	5.6	1.2	139	108	55	3.2	0	170	0	0	1	0	0	0	0	0	81.7303	ICpEF	1	3	LowBNP	0	731	0	1490	27.9239	1	2.77743	1.74036	0	1
ICA-GE-00011	stade IV	inconnu	non	non	Aucun	Aucun	Fort	Fort	72	18	203	75	36.7	87	108	#NULL!	2312.5	370	5.8	62.9	140	169	35	2.4	0	172	1	0	1	1	1	0	1	1	67.1102	ICpEF	1	3	LowBNP	0	731	0	1334	27.6839	4	3.36408	1.54407	0	1
ICA-GE-00390	stade IV	inconnu	non	non	Aucun	Faible	Aucun	Moyen	91	25	199	111	37.1	69.4	126	821	821	#NULL!	6.9	12.3	135	68	74	5.2	1	158	0	0	1	0	0	0	1	0	79.7563	ICpEF	1	3	LowBNP	0	731	0	1872	27.3594	4	2.91434	1.86923	0	1
ICA-GE-00840	stade II	non	non	non	Aucun	Aucun	Faible	Aucun	90	20	156	87	38.4	78.1	102	3712	3712	#NULL!	7.7	49.7	139	181	29	3	0	171	0	1	1	#NULL!	1	#NULL!	#NULL!	1	85.7906	ICpEF	1	3	LowBNP	1	236	0	236	27.0511	1	3.56961	1.4624	0	1
ICA-GE-00031	stade IV	inconnu	non	non	Inconnu	Inconnu	Moyen	Faible	62	36	201	83	38.2	88.7	120	#NULL!	5525	884	7.1	264.6	132	83	72	4.1	0	178	0	1	1	0	0	0	1	1	88.3696	ICpEF	1	3	LowBNP	0	731	0	2126	27.0168	4	3.74233	1.85733	0	1
ICA-GE-00144	stade III	non	non	oui	Aucun	Aucun	Faible	Faible	87	20	176	68	37.3	61.7	127	2458	2458	#NULL!	#NULL!	10.5	143	96	46	5.8	1	152	0	0	1	0	0	0	0	0	87.0445	ICpEF	1	3	LowBNP	0	731	0	737	26.8352	3	3.39058	1.66276	0	1
ICA-GE-00148	stade II	non	oui	non	Aucun	Aucun	Faible	Faible	45	16	179	89	36.5	78.1	105	23609	23609	#NULL!	5.1	1.3	137	235	22	4.6	1	173	0	1	1	1	1	1	1	1	77.3963	ICpEF	1	3	HighBNP	0	731	0	766	26.329	1	4.37308	1.34242	0	1
ICA-GE-00209	stade III	oui	oui	non	Inconnu	Inconnu	Moyen	Faible	102	30	176	98	37.1	83.5	98	2708	2708	#NULL!	5.3	8.5	144	133	44	5.6	0	172	0	#NULL!	#NULL!	1	0	1	0	#NULL!	76.2765	ICpEF	1	3	LowBNP	1	538	1	538	26.1628	3	3.43265	1.64345	0	1
ICA-GE-00355	stade II	non	oui	oui	Aucun	Aucun	Moyen	Moyen	75	24	147	83	36.8	78.1	83	474	474	#NULL!	4.6	0.5	140	144	45	6.6	0	170	1	1	1	1	1	0	0	1	61.4237	ICpEF	1	3	LowBNP	0	731	0	1029	25.6747	1	2.67578	1.65321	0	1
ICA-GE-00141	stade IV	non	non	non	Aucun	Aucun	Aucun	Faible	65	19	139	84	36.8	60	155	1505	1505	#NULL!	24.6	1.8	133	125	35	4.2	1	175	0	0	1	1	0	0	0	#NULL!	79.2444	ICpEF	1	3	LowBNP	0	731	0	1313	25.6653	4	3.17754	1.54407	0	1
ICA-GE-00257	stade IV	non	non	oui	Moyen	Moyen	Moyen	Moyen	84	32	115	59	37.4	92.7	136	1577	1577	#NULL!	8.8	44.5	142	66	85	3.5	0	180	0	0	1	0	0	0	1	0	83.0965	ICpEF	1	3	LowBNP	1	405	0	405	25.5864	4	3.19783	1.92942	0	1
ICA-GE-00190	stade IV	non	non	non	Inconnu	Inconnu	Faible	Faible	78	39	142	89	36.1	69.5	106	514	514	#NULL!	15.1	9.2	142	150	28	4.5	1	165	0	1	1	1	1	0	0	1	79.8138	ICpEF	1	3	LowBNP	0	713	0	713	25.4913	4	2.71096	1.44716	0	1
ICA-GE-00358	stade IV	oui	oui	non	Aucun	Faible	Moyen	Moyen	49	45	123	48	37.3	87.2	81	1420	1420	#NULL!	8.2	0.9	142	191	26	2.5	0	175	0	0	1	0	1	0	1	1	90.1739	ICpEF	1	3	LowBNP	0	731	0	1772	25.4041	4	3.15229	1.41497	0	1
ICA-GE-00523	stade II	non	non	oui	Aucun	Aucun	Faible	Faible	73	30	153	73	38.7	86.4	138	2572	2572	#NULL!	5.9	29.9	140	77	78	4.8	0	183	0	0	1	0	0	0	0	0	87.5483	ICpEF	1	3	LowBNP	0	731	0	1077	25.3217	1	3.41027	1.89209	0	1
ICA-GE-00002	stade II	oui	non	non	Moyen	Inconnu	Fort	Aucun	70	#NULL!	103	52	37.1	66.9	107	#NULL!	3081.25	493	5.4	8.3	138	84	73	3.1	0	160	1	0	0	1	0	0	1	1	85.2895	ICpEF	1	3	LowBNP	1	416	1	416	25.1953	1	3.48873	1.86332	0	1
ICA-GE-00467	stade IV	non	non	non	Faible	Aucun	Moyen	Moyen	75	28	151	94	36.8	78.6	128	7476	7476	#NULL!	5	12.1	143	126	45	2.5	0	176	1	0	1	0	1	0	1	0	85.4237	ICpEF	1	3	HighBNP	0	731	0	1272	25.1485	4	3.87367	1.65321	0	1
ICA-GE-00147	stade II	oui	oui	oui	Moyen	Moyen	Faible	Faible	18	12	164	111	36.4	81.3	108	3944	3944	#NULL!	7.9	4.2	143	57	38	2.1	0	178	0	1	1	1	0	0	1	0	76.9938	ICpEF	1	3	LowBNP	0	731	0	968	24.7759	1	3.59594	1.57978	0	1
ICA-GE-00899	stade III	non	oui	oui	Faible	Moyen	Aucun	Faible	95	18	183	120	36	72.5	130	4119	4119	#NULL!	7.5	2.6	147	121	55	4.9	0	171	0	1	1	0	#NULL!	#NULL!	0	0	62.078	ICpEF	1	3	LowBNP	0	731	0	766	24.7256	3	3.61479	1.74036	0	1
ICA-GE-00300	stade III	non	non	non	Aucun	Aucun	Faible	Faible	56	20	170	53	37.3	65.9	122	1511	1511	#NULL!	6.3	4.5	145	106	39	4.8	1	163	1	1	1	0	1	0	0	0	93.7057	ICpEF	1	3	LowBNP	0	729	0	729	24.6904	3	3.17926	1.59106	0	1
ICA-GE-00758	stade III	non	non	non	Aucun	Aucun	Faible	Moyen	83	22	193	96	36.1	79	93	23386	23386	#NULL!	9	11.5	140	327	14	6.4	0	175	0	0	1	1	1	0	0	1	89.2211	ICpEF	1	3	HighBNP	1	101	1	101	24.6531	3	4.36896	1.14613	0	1
ICA-GE-00006	stade III	oui	oui	non	Faible	Aucun	Aucun	Faible	88	20	118	65	36.1	78.1	81	#NULL!	2868.75	459	10.6	1	138	78	78	3	0	177	1	1	1	1	0	0	0	1	84.4873	ICpEF	1	3	LowBNP	0	731	0	2270	24.514	3	3.45769	1.89209	0	1
ICA-GE-00328	stade III	non	oui	oui	Faible	Faible	Faible	Faible	76	18	160	130	37.3	53.9	71	2700	2700	#NULL!	6.1	4	143	101	45	4	1	149	0	0	1	0	0	0	1	1	80.2491	ICpEF	1	3	LowBNP	0	731	0	1431	24.4584	3	3.43136	1.65321	0	1
ICA-GE-00196	stade III	oui	non	non	Aucun	Aucun	Aucun	Moyen	83	27	128	64	37.4	57.1	103	23920	23920	#NULL!	4.8	36.3	131	74	62	3.1	1	155	1	0	1	0	0	0	0	1	89.9548	ICpEF	1	3	HighBNP	1	26	1	26	24.308	3	4.37876	1.79239	0	1
ICA-GE-00364	stade III	oui	oui	oui	Aucun	Aucun	Aucun	Faible	118	18	180	124	37.1	73.4	125	3174	3174	#NULL!	5	1.7	135	55	87	4.3	1	173	0	0	1	0	0	0	0	0	78.0698	ICpEF	1	3	LowBNP	0	724	0	724	24.0903	3	3.50161	1.93952	0	1
ICA-GE-00440	stade III	oui	non	oui	Faible	Faible	Faible	Faible	71	24	190	81	37.2	63.6	121	1303	1303	#NULL!	5.7	4.5	144	73	68	3.7	1	164	0	0	1	1	0	0	1	1	78.412	ICpEF	1	3	LowBNP	0	731	0	1676	23.9813	3	3.11494	1.83251	0	1
ICA-GE-00421	stade IV	oui	non	oui	Inconnu	Inconnu	Moyen	Moyen	120	20	134	89	37	65.1	145	1622	1622	#NULL!	5.7	0.3	138	60	80	3.3	1	159	0	0	1	0	0	0	1	0	85.9001	ICpEF	1	3	LowBNP	0	731	0	1159	23.8123	4	3.21005	1.90309	0	1
ICA-GE-00155	stade IV	inconnu	oui	non	Faible	Inconnu	Moyen	Faible	72	24	155	87	36	66	105	9278	9278	#NULL!	5.8	11.9	136	171	23	3.1	1	162	0	1	0	0	0	0	1	0	84.219	ICpEF	1	3	HighBNP	0	731	0	1173	23.4339	4	3.96745	1.36173	0	1
ICA-GE-00029	stade IV	non	non	oui	Aucun	Aucun	Moyen	Faible	89	24	175	101	36	61	130	#NULL!	5237.5	838	4.9	23.7	136	87	52	3.4	1	160	0	0	1	0	0	0	1	0	86.6749	ICpEF	1	3	LowBNP	0	731	0	1306	23.2812	4	3.71912	1.716	0	1
ICA-GE-01013	stade IV	inconnu	oui	non	Aucun	Aucun	Moyen	Faible	130	24	120	50	36.6	71.1	92	4717	4717	#NULL!	5.5	1.8	140	80	61	3.3	1	172	0	1	1	0	0	1	1	1	79.4771	ICpEF	1	3	LowBNP	0	119	0	119	23.0868	4	3.67367	1.78533	0	1
ICA-GE-00131	stade III	non	non	non	Aucun	Moyen	Fort	Faible	70	18	133	98	36.2	68.6	122	712	712	#NULL!	12.3	2.7	139	259	19	3.8	0	168	0	0	1	1	1	0	1	0	80.553	ICpEF	1	3	LowBNP	0	731	0	951	23.0655	3	2.85248	1.27875	0	1
ICA-GE-01005	stade III	non	non	non	Aucun	Faible	Moyen	Faible	97	20	156	73	37.1	63.4	144	758	758	#NULL!	5.1	7.9	132	102	67	2.9	0	167	0	1	1	1	1	#NULL!	0	0	63.4962	ICpEF	1	3	LowBNP	0	360	0	360	22.7688	3	2.87967	1.82607	0	1
ICA-GE-00054	stade III	inconnu	non	oui	Aucun	Aucun	Aucun	Moyen	130	29	147	82	37.2	58.4	115	#NULL!	3081.25	493	6.2	3.2	146	76	63	4.2	1	158	0	0	1	0	0	0	0	0	82.7817	ICpEF	1	3	LowBNP	0	731	0	1728	22.192	3	3.48873	1.79934	0	1
ICA-GE-00691	stade IV	inconnu	inconnu	inconnu	Inconnu	Inconnu	Inconnu	Faible	45	16	149	97	36.9	62.9	125	7595	7595	#NULL!	5.2	0.6	147	86	72	4.3	0	166	0	0	1	0	0	0	1	0	83.5264	ICpEF	1	3	HighBNP	0	731	0	928	22.173	4	3.88053	1.85733	0	1
ICA-GE-00265	stade IV	non	non	non	Inconnu	Inconnu	Faible	Aucun	90	14	162	100	36.3	62	142	1482	1482	#NULL!	7.8	1.2	144	67	69	3.2	1	165	0	0	1	0	0	0	1	0	91.3812	ICpEF	1	3	LowBNP	0	731	0	2143	21.9651	4	3.17085	1.83885	0	1
ICA-GE-00402	stade IV	oui	oui	non	Faible	Faible	Faible	Moyen	80	18	132	92	37.3	57.7	102	18052	18052	#NULL!	4.3	8.7	142	218	18	4.6	1	164	0	1	1	0	1	1	1	1	78.2259	ICpEF	1	3	HighBNP	1	447	1	447	21.7876	4	4.25653	1.25527	0	1
ICA-GE-00519	stade IV	non	non	non	Inconnu	Inconnu	Aucun	Faible	81	32	158	54	37.3	52.6	135	6860	6860	#NULL!	5	289.8	133	78	58	4.7	1	151	0	0	1	0	0	1	0	0	90.1684	ICpEF	1	3	HighBNP	0	731	0	827	21.7096	4	3.83632	1.76343	0	1
ICA-GE-00880	stade II	non	non	oui	Aucun	Aucun	Faible	Faible	120	22	136	88	36.9	54.4	126	2003	2003	#NULL!	6	34.5	136	104	44	5	1	158	0	0	1	0	0	0	1	0	81.4839	ICpEF	1	3	LowBNP	0	731	0	760	21.6311	1	3.30168	1.64345	0	1
ICA-GE-00972	stade IV	inconnu	oui	inconnu	Inconnu	Inconnu	Aucun	Faible	80	22	130	90	37.6	54.3	140	1459	1459	#NULL!	6.5	13.9	136	68	70	3.6	1	160	0	1	1	0	0	0	0	0	87.0719	ICpEF	1	3	LowBNP	0	410	0	410	20.9375	4	3.16406	1.8451	0	1
ICA-GE-00109	stade IV	oui	non	oui	Faible	Inconnu	Faible	Aucun	114	24	152	87	37.5	59.7	104	#NULL!	5418.75	867	5.7	7.5	138	123	38	#NULL!	1	169	0	0	1	0	0	0	0	0	71.1075	ICpEF	1	3	LowBNP	1	228	0	228	20.9026	4	3.7339	1.57978	0	1
ICA-GE-00947	stade IV	non	non	non	Faible	Faible	Aucun	Faible	106	28	180	88	36.7	49.3	146	8600	8600	#NULL!	7.6	9.4	140	85	54	5.3	1	157	0	0	0	0	0	0	0	0	86.152	ICpEF	1	3	HighBNP	0	509	0	509	19.9602	4	3.9345	1.73239	0	1
ICA-GE-00370	stade III	inconnu	non	oui	Inconnu	Inconnu	Faible	Moyen	80	36	175	72	39	51.4	76	70000	70000	#NULL!	5.5	103.8	138	533	6	3.4	1	160	0	1	1	0	1	0	0	1	74.8912	ICpEF	1	3	HighBNP	1	234	0	234	19.7266	3	4.8451	0.778151	0	1
ICA-GE-00717	stade IV	non	non	non	Inconnu	Inconnu	Faible	Moyen	106	23	203	105	36.4	56	115	15925	15925	#NULL!	5.5	11.7	134	80	63	3.8	1	164	0	0	#NULL!	0	0	1	0	1	73.0951	ICpEF	1	3	HighBNP	0	731	0	809	19.594	4	4.20208	1.79934	0	1
ICA-GE-00984	stade IV	NA	non	oui	Fort	Inconnu	Faible	Faible	155	36	140	100	37.1	48	138	4826	4826	#NULL!	7.8	4.1	137	106	44	1.24	1	153	0	1	1	0	0	0	1	0	77.6619	ICpEF	1	3	LowBNP	0	370	0	370	19.0952	4	3.68359	1.64345	0	1
ICA-GE-00231	stade IV	non	non	non	Faible	Aucun	Faible	Faible	78	14	98	47	36.9	52.8	127	417	417	#NULL!	4.8	4.9	140	101	47	4.9	1	170	1	0	1	0	0	0	0	0	75.3374	ICpEF	1	3	LowBNP	0	697	0	697	18.1315	4	2.62014	1.6721	0	1
ICA-GE-00360	stade III	oui	oui	non	Faible	Faible	Faible	Moyen	76	25	158	75	36.8	43.3	153	4707	4707	#NULL!	6.9	13.7	144	71	65	4.9	1	152	0	1	1	0	0	0	0	0	89.8398	ICpEF	1	3	LowBNP	0	731	0	1069	17.919	3	3.67274	1.81291	0	1
ICA-GE-00837	stade II	non	oui	non	Aucun	Aucun	Aucun	Fort	91	19	129	77	37.2	39.6	109	900	900	#NULL!	5.1	#NULL!	137	70	66	4.8	1	148	0	0	1	0	0	0	0	1	90.475	ICpEF	1	3	LowBNP	1	328	0	328	17.8963	1	2.95424	1.81954	0	1
ICA-GE-00334	stade IV	oui	oui	non	Faible	Faible	Aucun	Faible	84	30	207	110	36.3	42.1	126	1355	1355	#NULL!	7.6	85.7	141	78	56	4.2	1	160	1	0	1	0	1	0	1	0	96.115	ICpEF	1	3	LowBNP	1	361	1	361	17.5391	4	3.13194	1.74819	0	1
ICA-GE-00520	stade IV	inconnu	non	oui	Inconnu	Inconnu	Moyen	Faible	140	19	127	86	36.9	43.4	135	8919	8919	#NULL!	4.7	7.1	143	70	67	4.5	1	158	0	0	1	0	0	0	1	0	88.6598	ICpEF	1	3	HighBNP	0	731	0	1186	16.664	4	3.95032	1.82607	0	1
ICA-GE-00430	stade III	non	non	non	Aucun	Aucun	Moyen	Faible	66	24	153	56	37.2	74.6	148	1413	1413	#NULL!	11.7	4.8	141	127	44	4.4	0	#NULL!	0	#NULL!	1	0	1	0	1	0	84.0356	ICpEF	1	3	LowBNP	1	498	0	498	#NULL!	3	3.15014	1.64345	0	1
ICA-GE-00413	stade IV	non	non	non	Inconnu	Inconnu	Moyen	Faible	125	25	127	62	38	110.8	78	1293	1293	#NULL!	7.2	74.7	138	105	58	2.1	0	179	0	1	1	1	0	0	1	1	80.9582	NA	#NULL!	#NULL!	LowBNP	0	354	0	354	34.9552	4	3.1116	1.76343	0	0
ICA-GE-00167	stade III	inconnu	non	oui	Aucun	Aucun	Aucun	Aucun	144	28	130	100	37	96.7	150	3868	3868	#NULL!	#NULL!	7.5	141	75	78	3.4	1	170	#NULL!	0	0	0	0	0	1	#NULL!	55.3265	NA	#NULL!	#NULL!	LowBNP	0	3	0	3	33.7716	3	3.58749	1.89209	0	0
ICA-GE-00767	stade III	oui	non	non	Moyen	Moyen	Faible	Faible	93	30	116	60	38.4	101.3	128	528	528	#NULL!	6.1	31.2	136	100	48	5.2	1	174	0	0	1	0	0	1	0	0	75.9726	NA	#NULL!	#NULL!	LowBNP	0	731	0	785	33.4258	3	2.72263	1.68124	0	0
ICA-GE-00439	stade IV	non	non	non	Aucun	Aucun	Moyen	Faible	60	26	152	59	37.2	85	113	2417	2417	#NULL!	6.8	29.5	137	115	50	5.7	0	175	0	1	1	1	1	0	0	1	85.0349	NA	#NULL!	#NULL!	LowBNP	0	731	0	808	27.9837	4	3.38328	1.69897	0	0
ICA-GE-00120	stade III	non	non	non	Aucun	Aucun	Faible	Faible	72	15	158	74	36	70.5	108	2545	2545	#NULL!	5.5	6.3	137	198	44	3.5	1	160	0	1	1	0	1	0	1	1	91.5784	NA	#NULL!	#NULL!	LowBNP	1	245	1	245	26.2109	3	3.40569	1.64345	0	0
ICA-GE-00903	stade IV	non	oui	non	Inconnu	Aucun	Aucun	Fort	90	30	178	90	37.7	55.4	63	2291	2291	#NULL!	5.4	4.8	142	138	27	3.2	1	160	0	0	0	0	0	0	0	1	100.071	NA	#NULL!	#NULL!	LowBNP	0	731	0	761	21.4844	4	3.36003	1.43136	0	0
ICA-GE-00246	stade III	non	non	non	Aucun	Aucun	Moyen	Moyen	68	20	132	62	37.8	43.3	113	1378	1378	#NULL!	4.8	29.6	126	60	80	4.9	1	160	0	0	1	0	0	0	0	1	86.8966	NA	#NULL!	#NULL!	LowBNP	1	176	0	176	16.7578	3	3.13925	1.90309	0	0
ICA-GE-00852	stade IV	non	non	non	Aucun	Aucun	Moyen	Faible	125	20	102	69	37.2	112.5	131	23683	23683	#NULL!	#NULL!	13.8	141	126	238	4.7	1	170	1	0	1	0	0	0	1	0	60.5394	ICrEF	0	1	HighBNP	1	279	0	279	39.1696	4	4.37444	2.37658	0	0
ICA-GE-00187	stade IV	oui	non	inconnu	Aucun	Aucun	Faible	Faible	145	20	126	102	36.4	125.3	141	6093	6093	#NULL!	8	12	141	131	44	4.6	0	184	0	0	1	0	1	0	1	#NULL!	79.8987	ICrEF	0	1	HighBNP	0	731	0	1761	37.8367	4	3.78483	1.64345	0	0
ICA-GE-00769	stade IV	non	non	non	Aucun	Aucun	Moyen	Faible	107	24	111	85	37.5	76.3	102	24889	24889	#NULL!	11.6	118.5	138	279	13	4.5	1	149	0	0	1	1	1	0	1	1	81.2621	ICpEF	0	2	HighBNP	0	731	0	822	35.7642	4	4.39601	1.11394	0	0
ICA-GE-01035	stade III	non	non	non	Inconnu	Inconnu	Moyen	Moyen	81	18	120	77	37	115.9	118	20219	20219	#NULL!	9.4	5.02	146	441	10	2.2	0	176	1	1	1	1	1	1	1	1	77.7467	ICpEF	0	2	HighBNP	0	8	0	8	34.9948	3	4.30576	1	0	0
ICA-GE-00498	stade IV	non	non	non	Aucun	Inconnu	Moyen	Faible	118	28	150	115	37	80	84	3481	3481	#NULL!	7	2.8	136	119	35	#NULL!	1	153	0	0	1	1	0	0	0	1	87.1869	ICrEF	0	1	LowBNP	0	731	0	970	34.9011	4	3.5417	1.54407	0	0
ICA-GE-00388	stade III	oui	non	non	Inconnu	Inconnu	Faible	Faible	99	24	126	51	38	109.8	148	5790	5790	#NULL!	12.1	255.8	138	199	29	4.5	0	173	0	1	1	1	1	1	0	0	69.7358	ICrEF	0	1	HighBNP	0	731	0	955	33.9136	3	3.76268	1.4624	0	0
ICA-GE-00433	stade IV	inconnu	non	non	Aucun	Inconnu	Faible	Aucun	105	#NULL!	120	86	36	134.7	127	9006	9006	#NULL!	14	14.1	138	114	57	4.3	0	187	0	0	1	1	0	1	1	1	67.7919	ICrEF	0	1	HighBNP	1	446	0	446	32.1428	4	3.95453	1.75587	0	0
ICA-GE-00501	stade III	oui	non	non	Inconnu	Inconnu	Moyen	Faible	105	32	135	93	37	88.5	99	1631	1631	#NULL!	7	2.2	141	70	72	4.2	1	167	0	0	1	0	0	0	1	1	78.4476	ICpEF	0	2	LowBNP	0	731	0	1299	32.0915	3	3.21245	1.85733	0	0
ICA-GE-00410	stade IV	oui	non	non	Aucun	Aucun	Aucun	Faible	71	19	148	48	36.3	79.5	115	7996	7996	#NULL!	10.7	8.3	140	146	30	#NULL!	1	158	1	0	1	1	1	0	0	0	74.319	ICpEF	0	2	HighBNP	1	633	0	633	31.8058	4	3.90287	1.47712	0	0
ICA-GE-00944	stade IV	non	oui	oui	Inconnu	Inconnu	Aucun	Aucun	72	23	129	73	36.3	85.7	127	1896	1896	#NULL!	6.9	17.9	142	64	95	5	1	162	1	0	0	0	0	0	1	0	53.8973	ICpEF	0	2	LowBNP	0	385	0	385	31.3595	4	3.27784	1.97772	0	0
ICA-GE-00263	stade IV	non	non	non	Moyen	Moyen	Moyen	Moyen	74	20	115	49	36.6	98.2	103	6435	6435	#NULL!	8.2	23.9	141	276	18	4.2	0	174	0	1	1	1	1	1	1	1	83.3155	ICpEF	0	2	HighBNP	1	18	1	18	31.345	4	3.80855	1.25527	0	0
ICA-GE-01038	stade III	oui	oui	non	Aucun	Inconnu	Aucun	Moyen	110	20	119	69	36.6	69.8	85	2725	2725	#NULL!	#NULL!	20.17	141	62	84	2.8	1	150	1	0	0	1	0	0	0	1	79.5017	ICpEF	0	2	LowBNP	0	20	0	20	31.2889	3	3.43537	1.92428	0	0
ICA-GE-00985	stade III	oui	oui	non	Aucun	Inconnu	Aucun	Moyen	114	27	159	116	36.5	102.4	141	2450	2450	#NULL!	#NULL!	10.9	135	74	95	4.5	0	180	0	0	0	0	0	0	0	0	61.0103	ICrEF	0	1	LowBNP	0	464	0	464	31.2654	3	3.38917	1.97772	0	0
ICA-GE-00395	stade III	non	non	oui	Aucun	Aucun	Aucun	Faible	82	18	144	120	35.9	90.3	137	15895	15895	#NULL!	6.1	3.3	139	147	38	2.6	0	166	0	0	1	1	1	0	1	0	80.4298	ICrEF	0	1	HighBNP	0	715	0	715	30.8826	3	4.20126	1.57978	0	0
ICA-GE-00959	stade III	non	non	oui	Aucun	Aucun	Faible	Fort	110	30	140	70	37.4	79.7	126	1416	1416	#NULL!	5.6	83.2	144	87	54	5.9	1	163	0	0	1	0	0	0	1	0	82.1109	ICpEF	0	2	LowBNP	0	401	0	401	29.9221	3	3.15106	1.73239	0	0
ICA-GE-00802	stade IV	non	oui	inconnu	Aucun	Faible	Faible	Fort	69	28	140	55	38.9	91.3	127	5593	5593	#NULL!	6.1	57.6	134	198	25	3.7	0	178	0	0	1	0	1	0	1	1	91.0062	ICrEF	0	1	HighBNP	0	731	0	751	28.1846	4	3.74764	1.39794	0	0
ICA-GE-00963	stade II	non	non	non	Aucun	Aucun	Faible	Aucun	130	30	82	66	36.8	80	104	10043	10043	#NULL!	8.1	71.8	141	167	24	3.1	1	162	0	0	1	0	0	0	1	1	85.0705	ICrEF	0	1	HighBNP	0	392	0	392	28.1588	1	4.00186	1.38021	0	0
ICA-GE-00930	stade III	non	oui	non	Inconnu	Inconnu	Aucun	Faible	130	23	134	101	37.1	68.4	130	1239	1239	#NULL!	#NULL!	8	136	54	102	5.1	1	157	0	0	0	0	0	0	0	0	55.7153	ICrEF	0	1	LowBNP	0	397	0	397	28.1147	3	3.09307	2.0086	0	0
ICA-GE-00800	stade III	non	non	non	Aucun	Moyen	Faible	Faible	77	24	125	63	36.8	82.3	103	5059	5059	#NULL!	12.4	#NULL!	139	131	48	2.5	0	168	0	1	1	1	#NULL!	0	0	1	68.4654	ICpEF	0	2	HighBNP	1	670	0	670	27.9195	3	3.70406	1.68124	0	0
ICA-GE-01022	stade IV	non	non	non	Aucun	Aucun	Faible	Fort	97	32	219	140	36.3	78.5	116	70000	70000	#NULL!	8	4.5	126	492	9	3.4	0	165	0	0	1	1	1	0	0	1	77.2238	ICpEF	0	2	HighBNP	0	201	0	201	27.6951	4	4.8451	0.954243	0	0
ICA-GE-00595	stade IV	non	non	non	Inconnu	Inconnu	Faible	Moyen	127	25	119	76	39.4	90	145	11228	11228	#NULL!	7.5	39.4	137	106	55	2.9	0	178	0	0	1	0	0	0	1	0	84.9363	ICpEF	0	2	HighBNP	0	731	0	737	27.6165	4	4.0503	1.74036	0	0
ICA-GE-00286	stade IV	non	non	oui	Inconnu	Inconnu	Faible	Faible	150	23	130	80	37.3	71.6	141	3990	3990	#NULL!	6.7	4.6	144	83	58	3.5	1	158	0	0	1	0	0	0	0	0	79.551	ICpEF	0	2	LowBNP	0	731	0	1992	27.5997	4	3.60097	1.76343	0	0
ICA-GE-00712	stade III	oui	non	oui	Aucun	Inconnu	Moyen	Faible	105	23	102	64	37	68.9	124	6160	6160	#NULL!	4.8	22.4	133	143	28	3.3	1	159	1	0	1	0	1	0	1	0	90.8994	ICpEF	0	2	HighBNP	0	731	0	810	27.4119	3	3.78958	1.44716	0	0
ICA-GE-00384	stade III	oui	non	oui	Inconnu	Inconnu	Moyen	Moyen	76	25	106	82	36.1	86.6	150	2112	2112	#NULL!	6.5	1.4	142	98	63	3.4	0	173	0	0	1	0	0	0	1	0	80.5941	ICpEF	0	2	LowBNP	0	731	0	806	27.1309	3	3.32469	1.79934	0	0
ICA-GE-00931	stade III	inconnu	oui	non	Aucun	Inconnu	Aucun	Moyen	120	30	159	110	37.3	88	168	1017	1017	#NULL!	8.6	10.4	140	87	86	4.4	0	163	0	1	0	1	0	0	0	0	55.3046	ICrEF	0	1	LowBNP	0	399	0	399	27.0616	3	3.00732	1.9345	0	0
ICA-GE-00205	stade III	inconnu	non	inconnu	Aucun	Inconnu	Aucun	Fort	86	41	122	67	36.6	74.1	125	984	984	#NULL!	#NULL!	73.7	139	179	33	3.6	0	170	0	0	0	0	0	0	0	#NULL!	68.3012	ICpEF	0	2	LowBNP	0	731	0	1825	26.6436	3	2.993	1.51851	0	0
ICA-GE-00214	stade IV	non	non	non	Inconnu	Inconnu	Fort	Moyen	61	18	150	95	36.2	110.1	155	13386	13386	#NULL!	5	12	141	154	38	3.5	0	193	0	1	1	0	1	0	1	0	72.5394	ICrEF	0	1	HighBNP	0	731	0	1516	26.5779	4	4.12665	1.57978	0	0
ICA-GE-00359	stade IV	oui	inconnu	inconnu	Faible	Aucun	Moyen	Faible	85	20	140	85	36.7	71.3	94	18303	18303	#NULL!	4.6	4.1	135	240	21	2.3	0	168	1	1	1	0	1	1	1	1	83.4853	ICpEF	0	2	HighBNP	1	184	1	184	26.5377	4	4.26252	1.32222	0	0
ICA-GE-00866	stade III	oui	oui	oui	Faible	Faible	Moyen	Faible	120	24	114	71	36.7	77	129	6493	6493	#NULL!	5.6	7.3	144	75	67	3.5	1	168	0	0	1	0	0	0	1	0	77.0842	ICpEF	0	2	HighBNP	0	465	0	465	26.5023	3	3.81245	1.82607	0	0
ICA-GE-00247	stade IV	oui	oui	oui	Aucun	Aucun	Aucun	Moyen	100	36	100	74	37.1	60.5	58	8327	8327	#NULL!	7.8	5.7	139	71	71	3.3	1	150	0	0	1	0	0	#NULL!	0	1	78.204	ICpEF	0	2	HighBNP	0	731	0	1454	26.4889	4	3.92049	1.85126	0	0
ICA-GE-00063	stade IV	inconnu	non	non	Inconnu	Inconnu	Faible	Faible	140	25	159	104	36.8	64.7	108	#NULL!	2906.25	465	6.6	2.3	137	52	86	2.6	1	156	0	0	1	0	0	0	1	1	80.9227	ICpEF	0	2	LowBNP	0	731	0	1736	26.4629	4	3.46333	1.9345	0	0
ICA-GE-00723	stade IV	oui	non	non	Inconnu	Inconnu	Moyen	Faible	140	28	128	56	36.7	74.9	122	24361	24361	#NULL!	9.9	11.1	141	209	24	3	0	165	0	0	1	1	1	0	1	1	89.9192	ICpEF	0	2	HighBNP	0	731	0	808	26.2626	4	4.3867	1.38021	0	0
ICA-GE-00067	stade IV	inconnu	oui	inconnu	Aucun	Faible	Faible	Faible	67	20	161	77	37	71.9	104	#NULL!	9543.75	1527	5.5	74.5	137	248	19	4.2	0	170	0	1	1	0	1	0	0	1	91.2361	ICpEF	0	2	LowBNP	1	299	0	299	25.3979	4	3.97972	1.27875	0	0
ICA-GE-00487	stade IV	oui	non	inconnu	Aucun	Faible	Aucun	Inconnu	89	24	128	75	36.7	81.7	149	2431	2431	#NULL!	5.4	20.7	138	100	64	3.4	0	178	0	0	0	0	0	0	1	0	73.5168	ICrEF	0	1	LowBNP	0	339	0	339	25.2493	4	3.38578	1.80618	0	0
ICA-GE-00324	stade IV	non	oui	oui	Aucun	Aucun	Fort	Moyen	65	20	102	80	36.8	82.9	147	3619	3619	#NULL!	5.5	4.9	137	79	73	3.2	1	177	0	0	1	0	0	0	1	0	55.3457	ICrEF	0	1	LowBNP	0	727	0	727	24.8971	4	3.55859	1.86332	0	0
ICA-GE-00772	stade III	inconnu	non	inconnu	Inconnu	Inconnu	Moyen	Moyen	74	16	125	66	36	73.9	109	1854	1854	#NULL!	5.2	#NULL!	139	116	50	2.7	0	173	1	1	1	0	0	0	1	1	82.9651	ICpEF	0	2	LowBNP	0	731	0	903	24.8922	3	3.26811	1.69897	0	0
ICA-GE-00746	stade III	oui	non	non	Inconnu	Inconnu	Faible	Faible	75	25	141	85	37.6	66.8	143	2880	2880	#NULL!	5	80.1	140	58	99	3	0	167	0	1	0	1	0	0	1	0	69.0513	ICpEF	0	2	LowBNP	0	731	0	765	23.988	3	3.45939	1.99564	0	0
ICA-GE-00274	stade III	non	oui	non	Aucun	Aucun	Faible	Faible	88	16	160	97	37	63.3	109	4232	4232	#NULL!	6.1	11.4	140	91	51	6.6	1	160	0	0	1	0	1	0	0	0	82.3929	ICpEF	0	2	LowBNP	0	731	0	976	23.9453	3	3.62655	1.70757	0	0
ICA-GE-00559	stade IV	oui	non	non	Aucun	Aucun	Aucun	Faible	160	33	155	83	36.4	84	120	3260	3260	#NULL!	6.7	25.5	140	128	47	2.9	0	183	0	0	1	1	1	0	1	0	75.0363	ICrEF	0	1	LowBNP	0	731	0	805	23.8287	4	3.51322	1.6721	0	0
ICA-GE-00937	stade IV	oui	non	non	Moyen	Moyen	Fort	Moyen	80	23	182	116	36.2	85	145	12049	12049	#NULL!	5.6	8.2	148	3.7	52	2.7	0	177	0	0	0	0	0	0	1	0	86.3135	ICrEF	0	1	HighBNP	0	394	0	394	23.6841	4	4.08095	1.716	0	0
ICA-GE-00326	stade IV	non	non	oui	Inconnu	Aucun	Aucun	Faible	113	38	188	116	36.2	72	139	1363	1363	#NULL!	7.2	11	130	67	97	7.1	0	174	0	0	1	0	0	0	0	0	64.1752	ICpEF	0	2	LowBNP	0	726	0	726	23.583	4	3.1345	1.98677	0	0
ICA-GE-00708	stade III	oui	non	non	Aucun	Aucun	Faible	Faible	98	32	114	81	35.8	75.4	161	10443	10443	#NULL!	6.6	13.5	143	123	47	3.9	0	177	1	1	1	0	#NULL!	0	1	0	82.4723	ICrEF	0	1	HighBNP	1	370	1	370	23.5564	3	4.01883	1.6721	0	0
ICA-GE-00713	stade II	inconnu	inconnu	inconnu	Inconnu	Inconnu	Moyen	Faible	75	20	80	50	35.8	60.3	102	70000	70000	#NULL!	5.7	30.5	124	144	28	4.5	1	157	0	0	1	0	1	0	0	1	89.8508	ICpEF	0	2	HighBNP	1	11	1	11	23.3275	1	4.8451	1.44716	0	0
ICA-GE-00344	stade IV	non	non	non	Aucun	Aucun	Moyen	Moyen	150	28	167	110	36.5	69.5	130	4456	4456	#NULL!	7.5	1.7	134	70	67	4.2	1	168	0	0	0	0	0	0	0	0	88.9966	ICpEF	0	2	LowBNP	0	731	0	2020	22.9946	4	3.64895	1.82607	0	0
ICA-GE-00667	stade III	inconnu	non	non	Faible	Faible	Faible	Faible	91	20	140	88	36.7	80	134	8293	8293	#NULL!	8.6	8.2	138	148	36	2.5	0	172	0	0	0	1	#NULL!	0	#NULL!	0	89.2047	ICrEF	0	1	HighBNP	0	731	0	756	22.9854	3	3.91871	1.5563	0	0
ICA-GE-00060	stade IV	non	non	non	Aucun	Inconnu	Aucun	Moyen	130	33	104	54	37.8	69.8	170	#NULL!	8187.5	1310	6.7	5.8	131	69	105	3.2	0	175	0	0	1	0	0	0	1	0	49.9849	ICrEF	0	1	LowBNP	0	731	0	740	22.7918	4	3.91315	2.02119	0	0
ICA-GE-00882	stade IV	non	non	oui	Aucun	Faible	Moyen	Faible	88	20	127	84	37.4	72	83	27588	27588	#NULL!	6.7	160	140	376	11	2.7	0	179	0	0	0	0	0	0	0	1	95.9781	ICpEF	0	2	HighBNP	1	208	0	208	22.5648	4	4.44072	1.04139	0	0
ICA-GE-00477	stade III	non	non	non	Aucun	Inconnu	Aucun	Faible	89	21	157	98	37.6	57.8	132	8848	8848	#NULL!	#NULL!	#NULL!	133	102	42	#NULL!	1	160	0	0	1	0	1	0	0	0	88.6598	ICrEF	0	1	HighBNP	0	731	0	1179	22.4609	3	3.94685	1.62325	0	0
ICA-GE-00198	stade III	inconnu	oui	non	Faible	Aucun	Faible	Faible	78	16	134	80	35.2	64.8	139	9266	9266	#NULL!	5	3.7	143	139	38	4.3	0	168	#NULL!	1	0	1	1	0	1	0	89.8836	ICrEF	0	1	HighBNP	1	77	0	77	22.286	3	3.96689	1.57978	0	0
ICA-GE-00354	stade III	oui	oui	non	Aucun	Aucun	Aucun	Aucun	110	22	139	75	37.2	58.1	134	2119	2119	#NULL!	6.3	17.9	142	70	78	5.8	1	162	0	0	0	0	0	0	0	0	67.2553	ICrEF	0	1	LowBNP	0	731	0	732	22.1765	3	3.32613	1.89209	0	0
ICA-GE-00345	stade III	non	non	non	Moyen	Moyen	Fort	Faible	98	28	116	90	36.5	72.5	143	23070	23070	#NULL!	6.6	50.9	133	121	47	1.6	0	173	1	1	0	1	1	0	1	0	84.2108	ICrEF	0	1	HighBNP	1	438	0	438	21.9185	3	4.36305	1.6721	0	0
ICA-GE-00862	stade IV	non	non	non	Moyen	Inconnu	Fort	Faible	104	26	116	70	36.4	83.2	112	8654	8654	#NULL!	6.4	1.8	140	98	63	2.5	0	192	0	0	0	0	0	0	1	1	79.6769	ICrEF	0	1	HighBNP	0	731	0	740	21.6471	4	3.93722	1.79934	0	0
ICA-GE-00185	stade III	non	non	non	Faible	Inconnu	Fort	Moyen	62	16	111	75	36.5	75.7	138	4182	4182	#NULL!	4.8	4	133	61	82	2.4	0	173	1	1	1	0	0	0	1	#NULL!	93.7331	ICpEF	0	2	LowBNP	0	731	0	930	21.5176	3	3.62138	1.91381	0	0
ICA-GE-00100	stade III	oui	oui	non	Faible	Aucun	Fort	Faible	88	#NULL!	99	67	36.8	47.2	119	#NULL!	28400	4544	5.6	4.4	131	98	44	4.8	1	145	0	1	1	0	0	0	0	1	91.0527	ICrEF	0	1	HighBNP	0	731	0	732	21.308	3	4.45332	1.64345	0	0
ICA-GE-00788	stade IV	non	oui	non	Aucun	Faible	Faible	Faible	120	28	115	85	37.1	52.5	133	22385	22385	#NULL!	7.6	83.9	137	186	20	3.4	1	160	0	0	1	0	#NULL!	0	0	0	95.05	ICrEF	0	1	HighBNP	1	34	1	34	21.2109	4	4.34996	1.30103	0	0
ICA-GE-00104	stade III	non	non	non	Aucun	Faible	Faible	Aucun	58	18	114	77	36.4	61.7	121	#NULL!	8937.5	1430	5.6	10.6	142	78	66	5.4	1	167	0	0	0	0	0	0	0	0	71.7016	ICrEF	0	1	LowBNP	0	731	0	888	21.0477	3	3.95122	1.81954	0	0
ICA-GE-00611	stade IV	inconnu	non	non	Inconnu	Inconnu	Faible	Faible	108	38	181	100	36.9	69.8	131	22241	22241	#NULL!	6.3	35	143	202	28	2.9	0	180	1	1	1	1	1	0	0	0	68.1424	ICrEF	0	1	HighBNP	0	706	0	706	20.7099	4	4.34715	1.44716	0	0
ICA-GE-00351	stade III	oui	non	non	Aucun	Faible	Faible	Faible	91	27	143	85	36.9	70.5	121	4559	4559	#NULL!	5.5	9	142	107	51	4	0	179	0	0	1	0	0	0	0	1	94.4038	ICrEF	0	1	LowBNP	0	731	0	738	20.6298	3	3.65887	1.70757	0	0
ICA-GE-00743	stade III	non	non	inconnu	Fort	Inconnu	Fort	Faible	92	17	84	51	36.9	70.3	112	3561	3561	#NULL!	4.3	15.3	129	82	99	2.9	0	172	1	1	0	0	0	0	0	1	46.1355	ICrEF	0	1	LowBNP	1	37	1	37	20.6193	3	3.55157	1.99564	0	0
ICA-GE-00482	stade IV	oui	oui	non	Aucun	Aucun	Moyen	Aucun	83	20	165	78	36.7	66	125	7371	7371	#NULL!	6.8	2.7	143	181	28	5.3	0	175	0	0	1	1	1	0	1	1	87.1239	ICpEF	0	2	HighBNP	0	731	0	752	20.3755	4	3.86753	1.44716	0	0
ICA-GE-00014	stade IV	non	non	oui	Aucun	Inconnu	Moyen	Moyen	147	21	127	75	37.4	49.1	105	#NULL!	2243.75	359	7.3	25.9	138	110	37	2.5	1	158	0	0	1	0	0	0	1	1	93.1444	ICpEF	0	2	LowBNP	1	639	0	639	20.3092	4	3.35097	1.5682	0	0
ICA-GE-00417	stade III	oui	oui	non	Faible	Moyen	Aucun	Aucun	63	33	125	78	37.5	61	136	19904	19904	#NULL!	7.4	3.1	140	264	18	5.3	0	173	0	0	1	0	1	0	0	0	90.6502	ICrEF	0	1	HighBNP	1	299	1	299	20.2145	3	4.29894	1.25527	0	0
ICA-GE-00318	stade III	non	non	oui	Aucun	Aucun	Aucun	Faible	110	20	150	78	36.8	52.6	141	11389	11389	#NULL!	7.4	9.7	140	78	59	3.6	1	157	0	1	0	0	0	0	0	0	88.9856	ICrEF	0	1	HighBNP	0	731	0	1163	20.1631	3	4.05649	1.77085	0	0
ICA-GE-00881	stade IV	non	non	non	Aucun	Inconnu	Aucun	Moyen	117	24	138	81	37	66	140	1824	1824	#NULL!	11.6	7.2	138	59	77	3.9	1	182	0	0	0	0	0	0	1	0	92.1697	ICpEF	0	2	LowBNP	0	723	0	723	19.9553	4	3.26102	1.88649	0	0
ICA-GE-00254	stade III	non	oui	non	Aucun	Aucun	Faible	Faible	112	32	134	77	37.8	54.9	144	1976	1976	#NULL!	9.2	38.8	132	51	96	5.1	1	170	0	#NULL!	0	0	0	0	0	0	67.5866	ICrEF	0	1	LowBNP	0	724	0	724	19.0311	3	3.29579	1.98227	0	0
ICA-GE-00178	stade III	inconnu	oui	non	Aucun	Inconnu	Aucun	Faible	89	28	151	79	37.2	59.8	129	26688	26688	#NULL!	#NULL!	79.4	141	141	40	4.1	0	173	0	#NULL!	0	0	1	1	0	1	80.1287	ICrEF	0	1	HighBNP	1	269	0	269	18.7778	3	4.42632	1.60206	0	0
ICA-GE-00216	stade III	non	non	oui	Aucun	Aucun	Aucun	Faible	74	#NULL!	112	88	35.6	51.3	144	2016	2016	#NULL!	7.7	8.9	139	88	80	4.5	0	165	0	0	0	0	0	0	0	0	64.282	ICpEF	0	2	LowBNP	1	305	1	305	18.4389	3	3.30449	1.90309	0	0
ICA-GE-00075	stade II	non	oui	non	Moyen	Inconnu	Moyen	Faible	81	28	121	73	38.1	58.8	104	#NULL!	4725	756	5	37	131	447	9	4.1	0	178	0	0	1	0	1	0	0	1	91.7892	ICpEF	0	2	LowBNP	1	240	0	240	18.148	1	3.6744	0.954243	0	0
ICA-GE-00347	stade IV	non	non	non	Aucun	Aucun	Aucun	Faible	62	20	115	79	36.3	50.1	117	11057	11057	#NULL!	7.8	0.9	142	113	39	2.6	1	165	0	#NULL!	1	0	0	0	0	1	84.4244	ICrEF	0	1	HighBNP	1	31	1	31	17.7778	4	4.04364	1.59106	0	0
ICA-GE-00777	stade III	oui	non	inconnu	Aucun	Inconnu	Faible	Faible	98	20	116	69	36.6	65.5	134	18566	18566	#NULL!	6	15.5	142	135	40	3.3	0	185	1	0	1	0	1	0	1	0	89.4073	ICrEF	0	1	HighBNP	1	405	0	405	17.7648	3	4.26872	1.60206	0	0
ICA-GE-00739	stade IV	oui	non	non	Moyen	Moyen	Faible	Faible	60	20	120	84	36.8	47.7	111	9182	9182	#NULL!	5.5	12.3	144	85	69	4.6	0	162	1	0	1	0	0	1	1	1	91.6578	ICpEF	0	2	HighBNP	1	89	1	89	17.0325	4	3.96294	1.83885	0	0
ICA-GE-00299	stade IV	non	non	oui	Faible	Faible	Faible	Faible	105	30	148	94	37.1	46.4	122	24147	24147	#NULL!	6.4	48.3	146	149	38	4.2	0	163	0	0	1	0	0	0	0	1	77.9548	ICpEF	0	2	HighBNP	0	731	0	1873	17.0123	4	4.38286	1.57978	0	0
ICA-GE-01001	stade IV	inconnu	non	non	Inconnu	Inconnu	Fort	Faible	110	23	167	92	37.2	47.4	116	29748	29748	#NULL!	5.8	15.5	135	108	38	3.7	1	160	0	0	1	0	0	0	0	1	94.0315	ICrEF	0	1	HighBNP	0	458	0	458	16.9531	4	4.47346	1.57978	0	0
ICA-GE-00303	stade II	non	non	oui	Aucun	Faible	Aucun	Faible	98	22	116	78	35.7	48	150	8079	8079	#NULL!	6	23.1	141	132	42	3.4	0	169	0	0	0	0	0	0	0	0	86.5243	ICrEF	0	1	HighBNP	1	35	1	35	16.8061	1	3.90736	1.62325	0	0
ICA-GE-00226	stade IV	inconnu	non	inconnu	Faible	Faible	Faible	Moyen	91	25	128	75	36.9	78.6	119	13181	13181	#NULL!	8.7	5.4	140	159	35	3.2	0	#NULL!	0	1	1	0	1	0	1	1	81.6674	ICrEF	0	1	HighBNP	1	307	0	307	#NULL!	4	4.11995	1.54407	0	0
ICA-GE-00998	stade III	non	non	oui	Inconnu	Inconnu	Aucun	Faible	53	32	129	98	36.9	77	144	10943	10943	#NULL!	#NULL!	5.9	139	95	68	2.5	0	177	0	0	1	0	0	1	1	0	74.0068	ICrEF	0	1	HighBNP	1	26	1	26	#NULL!	3	4.03914	1.83251	0	0
ICA-GE-00846	stade III	oui	non	non	Inconnu	Inconnu	Moyen	Faible	65	24	89	49	37	54.7	57	44909	44909	#NULL!	7.7	2.9	141	157	25	2.5	1	164	0	1	1	0	#NULL!	0	1	#NULL!	89.2621	ICrEF	0	1	HighBNP	1	2	1	2	#NULL!	3	4.65233	1.39794	0	0
ICA-GE-00994	stade III	non	oui	non	Aucun	Aucun	Aucun	Faible	82	25	127	75	36	62.5	101	45318	45318	#NULL!	8.6	33.6	136	180	31	#NULL!	0	171	0	1	1	1	1	0	1	1	77.692	ICrEF	0	1	HighBNP	1	0	1	0	#NULL!	3	4.65627	1.49136	0	0
ICA-GE-00460	stade III	non	non	non	Aucun	Aucun	Faible	Faible	125	28	144	105	37.7	119.2	133	1343	1343	#NULL!	5.9	39.1	144	61	99	3.1	1	157	0	0	1	0	0	1	1	0	54.9158	ICpEF	1	3	LowBNP	0	731	0	1687	49.2921	3	3.12808	1.99564	0	0
ICA-GE-00600	stade IV	oui	non	non	Aucun	Aucun	Moyen	Faible	106	34	144	79	36.9	109.3	146	14566	14566	#NULL!	6.6	39.8	137	106	44	6.6	1	151	0	1	1	0	0	0	0	0	76.4107	ICpEF	1	3	HighBNP	0	731	0	877	47.8926	4	4.16334	1.64345	0	0
ICA-GE-00135	stade III	non	non	non	Inconnu	Inconnu	Moyen	Faible	130	26	135	100	36.7	113.1	145	5533	5533	#NULL!	4.7	7.3	138	72	69	4.2	1	156	0	0	1	0	0	0	0	0	78.3874	ICpEF	1	3	HighBNP	0	731	0	960	44.5842	3	3.74296	1.83885	0	0
ICA-GE-00352	stade II	oui	oui	oui	Inconnu	Inconnu	Moyen	Faible	95	20	110	70	36	102.2	131	1984	1984	#NULL!	7.3	19.9	140	66	80	5	1	153	0	0	1	0	0	0	0	0	72.3012	ICpEF	1	3	LowBNP	0	731	0	1386	42.206	1	3.29754	1.90309	0	0
ICA-GE-00403	stade III	non	non	non	Aucun	Aucun	Faible	Faible	109	28	129	67	39.1	143.3	102	1289	1289	#NULL!	6.8	192.1	139	161	35	3.9	0	185	0	0	1	0	0	0	1	0	77.3552	ICpEF	1	3	LowBNP	0	731	0	1281	41.5778	3	3.11025	1.54407	0	0
ICA-GE-00714	stade III	inconnu	non	non	Aucun	Inconnu	Faible	Faible	63	18	142	61	36.9	101	84	1081	1081	#NULL!	#NULL!	7	142	193	20	4.4	1	161	1	0	1	0	1	0	1	1	84.0794	ICpEF	1	3	LowBNP	0	731	0	748	40.8935	3	3.03383	1.30103	0	0
ICA-GE-00297	stade IV	non	non	non	Inconnu	Inconnu	Faible	Faible	95	30	149	71	36.2	110.5	121	550	550	#NULL!	8	30.1	141	170	25	7.2	1	165	0	0	1	1	1	0	1	1	78.2478	ICpEF	1	3	LowBNP	0	731	0	752	40.4408	4	2.74036	1.39794	0	0
ICA-GE-00405	stade IV	oui	non	non	Aucun	Aucun	Moyen	Faible	60	23	117	47	36.8	116.2	115	1484	1484	#NULL!	12.2	7.9	139	147	38	3.4	0	168	1	0	1	1	0	0	1	1	80.1259	ICpEF	1	3	LowBNP	0	731	0	925	40.1786	4	3.17143	1.57978	0	0
ICA-GE-00288	stade IV	non	non	non	Aucun	Aucun	Faible	Moyen	73	28	127	57	37.3	116.9	120	822	822	#NULL!	6.9	56	134	89	55	4.2	1	170	0	0	1	0	0	0	1	0	74.1684	ICpEF	1	3	LowBNP	0	731	0	771	40	4	2.91487	1.74036	0	0
ICA-GE-00770	stade IV	inconnu	oui	non	Inconnu	Inconnu	Moyen	Moyen	55	#NULL!	108	53	36.7	113.8	147	276	276	#NULL!	4.2	4.3	138	132	34	6.1	1	169	1	1	0	0	1	1	0	0	77.3744	ICpEF	1	3	LowBNP	0	731	0	740	39.6695	4	2.44091	1.53148	0	0
ICA-GE-00394	stade III	oui	non	oui	Aucun	Inconnu	Faible	Faible	87	32	157	77	36.4	94.1	123	830	830	#NULL!	8.2	15	137	113	41	5.5	1	152	0	1	1	0	1	0	1	1	76.2519	ICpEF	1	3	LowBNP	0	731	0	1364	39.6468	3	2.91908	1.61278	0	0
ICA-GE-00133	stade IV	inconnu	non	non	Inconnu	Inconnu	Moyen	Moyen	81	24	153	73	36.9	90.1	121	3556	3556	#NULL!	11.8	11.2	143	109	40	4.3	1	152	0	0	1	0	1	1	1	0	85.1362	ICpEF	1	3	LowBNP	0	731	0	1060	38.3051	4	3.55096	1.60206	0	0
ICA-GE-00146	stade III	non	non	non	Aucun	Aucun	Faible	Faible	63	25	161	104	37	106.9	170	1512	1512	#NULL!	6.3	6.6	132	65	98	4.1	0	167	0	0	1	1	0	1	0	0	64.9637	ICpEF	1	3	LowBNP	0	731	0	2098	37.6493	3	3.17955	1.99123	0	0
ICA-GE-00471	stade IV	oui	non	oui	Inconnu	Faible	Faible	Moyen	70	23	150	66	39.1	96.4	119	969	969	#NULL!	8.4	80.3	142	64	78	4.8	1	160	0	0	1	0	0	0	1	0	82.2423	ICpEF	1	3	LowBNP	0	731	0	1067	37.1875	4	2.98632	1.89209	0	0
ICA-GE-00576	stade IV	non	oui	non	Aucun	Aucun	Faible	Faible	87	35	150	79	37.9	122.4	184	990	990	#NULL!	5.5	34.9	141	87	79	3.1	0	183	1	0	1	0	0	1	1	0	67.4278	ICpEF	1	3	LowBNP	0	731	0	963	37.0271	4	2.99564	1.89763	0	0
ICA-GE-00049	stade IV	oui	oui	non	Faible	Inconnu	Faible	Faible	145	20	129	83	36.5	105.8	146	#NULL!	2018.75	323	7.4	35.4	141	9.7	69	3	0	169	0	0	1	0	0	0	0	0	66.6804	ICpEF	1	3	LowBNP	0	731	0	734	36.7984	4	3.30508	1.83885	0	0
ICA-GE-01004	stade IV	non	oui	non	Inconnu	Inconnu	Moyen	Fort	102	38	181	165	35.6	93	154	614	614	#NULL!	7.9	1.1	137	94	48	3.7	1	158	0	1	1	1	0	0	0	0	85.306	ICpEF	1	3	LowBNP	0	92	0	92	36.773	4	2.78817	1.68124	0	0
ICA-GE-00056	stade IV	inconnu	non	non	Moyen	Inconnu	Moyen	Faible	117	16	110	60	37	83.5	108	#NULL!	4556.25	729	5.5	22.2	136	88	56	2.5	1	156	1	1	1	0	1	0	1	1	74.7789	ICpEF	1	3	LowBNP	1	49	1	49	36.4481	4	3.65861	1.74819	0	0
ICA-GE-00823	stade III	non	non	oui	Inconnu	Inconnu	Moyen	Moyen	95	24	129	75	36	108.4	59	1222	1222	#NULL!	#NULL!	#NULL!	143	79	62	5.3	1	169	0	0	1	0	0	0	0	1	77.0979	ICpEF	1	3	LowBNP	0	731	0	777	36.2732	3	3.08707	1.79239	0	0
ICA-GE-00796	stade III	inconnu	non	non	Aucun	Inconnu	Moyen	Faible	100	28	159	95	36.8	87.7	158	389	389	#NULL!	10.4	1.8	141	73	64	4.9	1	155	0	0	1	0	0	0	0	0	87.655	ICpEF	1	3	LowBNP	0	731	0	808	36.2123	3	2.58995	1.80618	0	0
ICA-GE-00585	stade IV	non	non	non	Aucun	Aucun	Faible	Faible	123	23	151	53	37.9	93.4	83	4839	4839	#NULL!	5.3	62	140	71	75	2.8	1	158	0	0	1	0	0	0	1	1	69.3306	ICpEF	1	3	LowBNP	0	731	0	1109	35.411	4	3.68476	1.87506	0	0
ICA-GE-00843	stade IV	non	oui	non	Faible	Faible	Aucun	Fort	88	20	133	75	38	77.8	102	2674	2674	#NULL!	6.1	18.2	138	98	45	3.8	1	149	0	1	1	0	0	0	0	0	87.6085	ICpEF	1	3	LowBNP	0	731	0	760	35.3137	4	3.42716	1.65321	0	0
ICA-GE-00342	stade IV	non	non	non	Aucun	Faible	Moyen	Faible	87	30	117	62	36.7	92.7	114	852	852	#NULL!	8.5	7.5	137	145	38	4.3	0	160	0	1	1	0	1	0	1	1	84.4189	ICpEF	1	3	LowBNP	1	541	1	541	35.1172	4	2.93044	1.57978	0	0
ICA-GE-01007	stade II	non	non	non	Inconnu	Inconnu	Faible	Aucun	125	28	120	80	36.7	96	141	1502	1502	#NULL!	#NULL!	2.7	139	75	118	2.5	0	163	0	0	0	0	0	0	0	0	29.3498	ICpEF	1	3	LowBNP	0	312	0	312	34.6268	1	3.17667	2.07188	0	0
ICA-GE-00024	stade IV	non	non	inconnu	Faible	Inconnu	Faible	Faible	68	24	137	79	36.4	100.9	112	#NULL!	1131.25	181	5.5	18	138	129	48	3.6	0	170	0	0	0	1	1	1	1	1	69.6016	ICpEF	1	3	LowBNP	0	731	0	998	34.6021	4	3.05356	1.68124	0	0
ICA-GE-00090	stade IV	non	non	inconnu	Faible	Faible	Fort	Faible	60	20	139	78	36.3	129.1	136	#NULL!	1012.5	162	4.6	40.7	142	196	25	7.3	0	190	0	0	1	0	1	0	#NULL!	1	89.7276	ICpEF	1	3	LowBNP	0	731	0	1520	34.5152	4	3.0054	1.39794	0	0
ICA-GE-00463	stade III	oui	non	oui	Aucun	Aucun	Faible	Faible	150	24	194	129	37.3	76.3	137	2102	2102	#NULL!	6.6	11.4	143	67	76	4.1	1	150	0	0	0	0	0	0	0	0	78.2149	ICpEF	1	3	LowBNP	0	731	0	759	34	3	3.32263	1.88081	0	0
ICA-GE-00452	stade III	inconnu	non	non	Inconnu	Inconnu	Aucun	Faible	90	29	124	89	37.3	106.6	89	17150	17150	#NULL!	#NULL!	22.6	142	85	61	3.4	1	176	1	0	1	0	0	0	1	1	67.05	ICpEF	1	3	HighBNP	1	90	0	90	33.6067	3	4.23426	1.78533	0	0
ICA-GE-00635	stade III	non	non	non	Aucun	Aucun	Faible	Faible	88	21	123	82	36.8	120	160	57	57	#NULL!	13.9	2.1	142	80	98	4.4	0	186	0	0	0	1	0	0	0	0	52.835	ICpEF	1	3	LowBNP	0	666	0	666	33.5588	3	1.75587	1.99123	0	0
ICA-GE-00757	stade IV	inconnu	oui	non	Aucun	Aucun	Aucun	Moyen	102	26	210	120	36.6	101.3	135	2549	2549	#NULL!	19.2	4.8	140	129	50	8.6	0	180	1	0	1	1	0	0	1	0	66.9021	ICpEF	1	3	LowBNP	0	512	0	512	32.9012	4	3.40637	1.69897	0	0
ICA-GE-00041	stade IV	non	oui	non	Aucun	Inconnu	Aucun	Faible	78	20	220	130	38.6	82.5	154	#NULL!	2356.25	377	6.2	9.7	136	116	59	3.6	0	158	0	0	1	0	#NULL!	0	0	0	59.9945	ICpEF	1	3	LowBNP	0	731	0	1421	32.8473	4	3.37222	1.77085	0	0
ICA-GE-00514	stade IV	non	non	non	Aucun	Faible	Moyen	Faible	98	28	140	70	37.1	95.1	143	3994	3994	#NULL!	6.1	4.5	141	122	52	4.3	0	168	0	0	0	0	0	0	0	0	69.0322	ICpEF	1	3	LowBNP	0	731	0	1111	32.5255	4	3.60141	1.716	0	0
ICA-GE-00511	stade III	non	oui	non	Aucun	Aucun	Moyen	Faible	92	16	159	94	36.4	87.5	117	812	812	#NULL!	8.1	7.9	144	90	52	4.3	1	163	0	1	0	0	0	0	0	0	82.7433	ICpEF	1	3	LowBNP	0	731	0	782	32.0298	3	2.90956	1.716	0	0
ICA-GE-00159	stade IV	non	non	non	Faible	Inconnu	Moyen	Faible	64	22	137	56	36.7	82.5	110	1554	1554	#NULL!	5.3	40.7	139	191	21	4.7	1	156	0	0	1	0	1	0	0	#NULL!	79.3429	ICpEF	1	3	LowBNP	0	731	0	733	31.8047	4	3.19145	1.32222	0	0
ICA-GE-00215	stade III	non	oui	non	Faible	Aucun	Moyen	Faible	61	19	159	71	37.1	96.4	117	1220	1220	#NULL!	15.7	2.7	142	137	31	6.8	1	175	0	1	1	1	0	0	0	1	83.4634	ICpEF	1	3	LowBNP	1	513	1	513	31.7061	3	3.08636	1.49136	0	0
ICA-GE-00784	stade IV	oui	non	inconnu	Inconnu	Inconnu	Fort	Moyen	63	26	170	100	36.3	99.3	131	3147	3147	#NULL!	6.8	36.5	119	73	88	3.8	0	177	0	0	1	0	0	1	1	0	73.9767	ICpEF	1	3	LowBNP	0	731	0	752	31.632	4	3.4979	1.94448	0	0
ICA-GE-00975	stade IV	non	non	non	Moyen	Moyen	Fort	Faible	100	28	116	62	36.8	120	119	2202	2202	#NULL!	6.1	4.9	139	67	88	2.9	1	177	0	0	1	0	0	1	0	0	56.9446	ICpEF	1	3	LowBNP	0	437	0	437	31.6001	4	3.34282	1.94448	0	0
ICA-GE-01003	stade IV	non	non	non	Faible	Aucun	Aucun	Moyen	150	28	134	99	36.4	101.7	151	4611	4611	#NULL!	9.8	15.3	137	70	73	2.5	0	177	0	0	0	0	0	1	1	0	75.499	ICpEF	1	3	LowBNP	0	399	0	399	31.3128	4	3.6638	1.86332	0	0
ICA-GE-00242	stade III	non	oui	non	Aucun	Aucun	Faible	Moyen	75	16	135	51	37	78.9	75	3396	3396	#NULL!	9.1	9.3	141	79	60	5.3	1	159	0	1	1	0	0	0	0	1	82.0835	ICpEF	1	3	LowBNP	0	731	0	765	31.2883	3	3.53097	1.77815	0	0
ICA-GE-00096	stade IV	oui	non	oui	Faible	Inconnu	Faible	Faible	115	20	111	67	36	67.7	85	#NULL!	5337.5	854	6	259	133	107	41	2.9	1	150	1	0	#NULL!	0	0	0	1	1	84.6762	ICpEF	1	3	LowBNP	0	731	0	732	31.2444	4	3.72734	1.61278	0	0
ICA-GE-00858	stade IV	non	non	non	Inconnu	Inconnu	Aucun	Moyen	75	26	107	73	37.4	91.6	143	3250	3250	#NULL!	#NULL!	144.6	135	253	19	2.4	0	172	0	1	1	1	0	0	1	1	83.5838	ICpEF	1	3	LowBNP	1	298	0	298	31.1317	4	3.51188	1.27875	0	0
ICA-GE-00296	stade IV	oui	non	non	Faible	Faible	Faible	Faible	81	30	97	78	37.3	90.1	156	2515	2515	#NULL!	5.3	95.3	137	70	70	4.7	1	170	0	0	0	0	0	0	1	0	82.6557	ICpEF	1	3	LowBNP	0	731	0	1833	31.0035	4	3.40054	1.8451	0	0
ICA-GE-00887	stade III	non	non	non	Aucun	Aucun	Moyen	Faible	81	28	190	100	39.9	99.6	127	1159	1159	#NULL!	15.7	20.2	140	205	26	2.2	0	180	1	0	1	1	1	0	1	0	80.5175	ICpEF	1	3	LowBNP	0	731	0	766	30.216	3	3.06408	1.41497	0	0
ICA-GE-00940	stade IV	non	oui	non	Inconnu	Inconnu	Faible	Aucun	110	22	111	64	37.5	83	111	1159	1159	#NULL!	11.4	56.2	137	97	63	3.1	0	170	0	0	0	1	0	0	0	0	80.6133	ICpEF	1	3	LowBNP	1	37	0	37	30.2076	4	3.06408	1.79934	0	0
ICA-GE-00893	stade IV	non	non	non	Aucun	Aucun	Aucun	Faible	97	40	153	82	37.3	88.2	110	13586	13586	#NULL!	6.9	28.6	145	98	46	3.9	1	168	1	0	1	0	1	1	1	1	83.9507	ICpEF	1	3	HighBNP	0	668	0	668	30.1871	4	4.13309	1.66276	0	0
ICA-GE-00883	stade IV	non	non	non	Inconnu	Inconnu	Moyen	Faible	94	28	123	85	37	90.2	189	3239	3239	#NULL!	6.8	8.6	138	65	102	3.3	0	172	0	#NULL!	0	0	0	1	0	0	58.6174	ICpEF	1	3	LowBNP	1	198	0	198	30.0838	4	3.51041	2.0086	0	0
ICA-GE-00225	stade III	inconnu	non	non	Aucun	Inconnu	Moyen	Faible	72	26	120	70	36.7	88.5	129	305	305	#NULL!	5.2	26.1	146	61	90	4.2	1	168	0	0	0	0	0	0	0	0	67.321	ICpEF	1	3	LowBNP	0	369	0	369	29.8328	3	2.4843	1.95424	0	0
ICA-GE-00518	stade III	non	non	oui	Inconnu	Inconnu	Aucun	Faible	133	24	119	86	36.7	63.3	125	3646	3646	#NULL!	6.2	4.7	144	74	62	6.2	1	148	0	0	1	0	0	0	1	0	90.4312	ICpEF	1	3	LowBNP	0	731	0	756	29.7663	3	3.56182	1.79239	0	0
ICA-GE-00530	stade III	non	oui	non	Aucun	Aucun	Moyen	Faible	73	28	149	79	36.3	87.9	114	3504	3504	#NULL!	6.1	0.9	143	64	73	3.5	1	166	0	0	1	1	0	0	0	#NULL!	91.4497	ICpEF	1	3	LowBNP	0	731	0	1337	29.7576	3	3.54456	1.86332	0	0
ICA-GE-00278	stade III	non	non	non	Aucun	Aucun	Aucun	Faible	55	16	143	82	36.7	86	120	3845	3845	#NULL!	4.9	5	131	221	23	4.2	0	174	0	1	1	0	1	0	1	1	81.859	ICpEF	1	3	LowBNP	0	731	0	1501	29.6935	3	3.5849	1.36173	0	0
ICA-GE-00885	stade IV	non	non	non	Aucun	Inconnu	Faible	Faible	80	40	145	96	37.3	66.9	114	4572	4572	#NULL!	5.9	2.6	141	80	41	3.5	1	152	0	0	0	0	0	1	0	1	73.2183	ICpEF	1	3	LowBNP	1	32	1	32	29.6918	4	3.66011	1.61278	0	0
ICA-GE-00731	stade III	oui	non	oui	Aucun	Aucun	Moyen	Faible	101	21	137	83	38.2	92.9	137	2196	2196	#NULL!	6.9	21	138	87	70	2.9	0	176	0	0	0	0	0	0	0	0	0.158795	ICpEF	1	3	LowBNP	0	731	0	1092	29.4744	3	3.34163	1.8451	0	0
ICA-GE-00525	stade IV	inconnu	oui	non	Aucun	Aucun	Fort	Faible	76	16	147	58	36.2	83.4	130	11933	11933	#NULL!	11	2.7	143	351	14	4.2	0	162	0	0	1	1	1	0	0	0	77.64	ICpEF	1	3	HighBNP	0	731	0	901	29.4162	4	4.07675	1.14613	0	0
ICA-GE-00878	stade III	non	non	non	Inconnu	Inconnu	Aucun	Moyen	116	37	102	63	36.9	74	120	15184	15184	#NULL!	6.3	312	133	606	7	2.3	0	157	0	1	1	0	1	0	0	1	81.0705	ICpEF	1	3	HighBNP	0	731	0	745	29.413	3	4.18139	0.845098	0	0
ICA-GE-00127	stade IV	oui	oui	inconnu	Inconnu	Inconnu	Aucun	Aucun	94	24	101	68	35.6	72	76	1800	1800	#NULL!	6.8	113.6	140	54	100	3.8	1	160	0	0	0	0	0	0	0	1	58.6502	ICpEF	1	3	LowBNP	1	106	0	106	29.375	4	3.25527	2	0	0
ICA-GE-00819	stade IV	non	non	non	Inconnu	Inconnu	Moyen	Faible	99	28	151	85	37.7	97.5	127	13804	13804	#NULL!	5.2	23.9	139	141	39	2.2	0	180	1	0	1	1	1	0	1	1	84.3012	ICpEF	1	3	HighBNP	0	731	0	767	29.321	4	4.14	1.59106	0	0
ICA-GE-01033	stade IV	non	non	oui	Aucun	Inconnu	Aucun	Faible	80	24	106	73	36.7	72.7	146	3004	3004	#NULL!	8.6	1.99	140	97	47	5.5	1	155	0	0	0	0	0	#NULL!	0	0	82.3162	ICpEF	1	3	LowBNP	0	25	0	25	29.3028	4	3.4777	1.6721	0	0
ICA-GE-00293	stade II	non	non	non	Aucun	Aucun	Aucun	Aucun	104	94	153	109	37.1	97	166	1494	1494	#NULL!	5.9	9.4	141	85	95	5.1	0	179	0	0	0	0	0	0	0	0	45.9247	ICpEF	1	3	LowBNP	0	731	0	1594	29.0877	1	3.17435	1.97772	0	0
ICA-GE-00521	stade IV	non	non	non	Aucun	Inconnu	Aucun	Faible	79	17	155	88	37.5	73.3	126	10366	10366	#NULL!	5.2	29.8	143	74	88	#NULL!	0	158	1	1	0	0	0	0	0	0	72.6762	ICpEF	1	3	HighBNP	0	731	0	864	29.0418	4	4.01561	1.94448	0	0
ICA-GE-00765	stade IV	non	non	non	Inconnu	Inconnu	Moyen	Moyen	65	20	150	95	36.5	81.9	141	5200	5200	#NULL!	5.1	32.1	141	108	56	3.1	0	168	0	0	0	0	#NULL!	0	1	0	78.7926	ICpEF	1	3	HighBNP	0	706	0	706	28.9824	4	3.716	1.74819	0	0
ICA-GE-00706	stade III	inconnu	non	oui	Inconnu	Inconnu	Moyen	Faible	69	28	132	80	37.1	68.5	97	2633	2633	#NULL!	7.7	2.7	145	59	85	3	1	153	1	0	1	0	0	0	1	1	82.089	ICpEF	1	3	LowBNP	1	435	0	435	28.9632	3	3.42045	1.92942	0	0
ICA-GE-00478	stade III	non	non	oui	Inconnu	Inconnu	Moyen	Moyen	64	18	128	61	36.5	72	108	2729	2729	#NULL!	5.4	14.8	143	85	59	4.1	0	155	1	0	1	0	0	0	0	1	73.4155	ICpEF	1	3	LowBNP	0	731	0	1566	28.9282	3	3.436	1.77085	0	0
ICA-GE-00025	stade IV	non	non	non	Aucun	Aucun	Aucun	Aucun	72	15	98	71	37.9	74.6	149	#NULL!	2362.5	378	9.2	7.5	141	133	35	2.1	1	159	1	1	1	1	0	1	1	1	70.1109	ICpEF	1	3	LowBNP	1	67	1	67	28.915	4	3.37337	1.54407	0	0
ICA-GE-00913	stade IV	non	oui	non	Inconnu	Inconnu	Fort	Faible	100	21	116	100	37.5	71.2	121	4968	4968	#NULL!	6	250.8	139	50	84	3.5	1	152	0	0	1	0	0	1	1	0	87.6194	ICpEF	1	3	LowBNP	1	57	1	57	28.8695	4	3.69618	1.92428	0	0
ICA-GE-00580	stade IV	non	non	non	Aucun	Aucun	Faible	Faible	156	28	160	99	36.9	84.1	143	1724	1724	#NULL!	5.3	6.4	141	112	53	5.9	0	170	0	0	1	0	0	0	1	0	80.6982	ICpEF	1	3	LowBNP	0	731	0	1228	28.8235	4	3.23654	1.72428	0	0
ICA-GE-00928	stade IV	non	non	non	Faible	Faible	Aucun	Moyen	148	32	80	50	39.1	89	113	22428	22428	#NULL!	9.6	150.2	133	571	7	2.4	0	173	0	1	0	1	1	0	1	1	82.1355	ICpEF	1	3	HighBNP	1	14	1	14	28.6678	4	4.35079	0.845098	0	0
ICA-GE-00396	stade III	non	oui	non	Inconnu	Inconnu	Moyen	Faible	87	22	130	62	36.8	90	105	3155	3155	#NULL!	6.2	108.3	140	133	43	3.6	0	173	0	0	1	1	#NULL!	1	1	1	82.653	ICpEF	1	3	LowBNP	1	533	1	533	28.601	3	3.499	1.63347	0	0
ICA-GE-00249	stade III	oui	oui	inconnu	Inconnu	Inconnu	Faible	Faible	92	19	160	85	36.5	72	94	5349	5349	#NULL!	9.2	2.5	136	155	27	6.4	1	163	0	#NULL!	1	1	1	0	0	1	79.2936	ICpEF	1	3	HighBNP	0	731	0	750	28.5295	3	3.72827	1.43136	0	0
ICA-GE-00046	stade IV	inconnu	inconnu	inconnu	Inconnu	Inconnu	Moyen	Moyen	150	31	122	74	37.5	81	95	#NULL!	20181.2	3229	12.6	73.6	143	231	17	3	1	160	1	1	1	1	1	0	0	1	78.6886	ICpEF	1	3	HighBNP	0	731	0	853	28.4766	4	4.30495	1.23045	0	0
ICA-GE-00026	stade III	oui	non	non	Aucun	Aucun	Fort	Moyen	113	30	186	103	36.6	68.3	51	#NULL!	10993.8	1759	10	3.5	138	139	30	3.4	1	155	0	0	1	1	1	0	0	1	85.0376	ICpEF	1	3	LowBNP	0	731	0	2285	28.3871	3	4.04115	1.47712	0	0
ICA-GE-00488	stade III	inconnu	non	non	Aucun	Faible	Moyen	Aucun	70	22	134	87	37.5	89.9	108	3590	3590	#NULL!	6.9	161.8	144	150	34	3.4	0	178	0	0	0	0	1	1	1	1	95.0691	ICpEF	1	3	LowBNP	1	115	1	115	28.3739	3	3.55509	1.53148	0	0
ICA-GE-00142	stade IV	inconnu	oui	non	Faible	Aucun	Moyen	Moyen	63	24	137	103	36.5	71.5	238	929	929	#NULL!	6.3	0.7	138	82	55	5	1	157	0	1	1	0	0	0	0	0	88.3231	ICpEF	1	3	LowBNP	0	731	0	1149	28.3581	4	2.96802	1.74036	0	0
ICA-GE-00822	stade III	inconnu	non	inconnu	Faible	Inconnu	Moyen	Faible	85	24	137	61	37	78.8	88	978	978	#NULL!	6.7	11.4	142	88	70	2.6	0	168	1	1	1	0	0	0	0	1	82.6968	ICpEF	1	3	LowBNP	1	463	0	463	28.3447	3	2.99034	1.8451	0	0
ICA-GE-00308	stade IV	non	non	non	Inconnu	Inconnu	Faible	Faible	86	20	149	93	36.4	66	132	1976	1976	#NULL!	5.9	17.4	144	130	35	4.4	1	154	0	1	1	0	1	1	0	0	73.0021	ICpEF	1	3	LowBNP	0	731	0	1725	28.2931	4	3.29579	1.54407	0	0
ICA-GE-00138	stade II	inconnu	non	non	Inconnu	Inconnu	Faible	Faible	120	20	120	73	38.6	83.6	140	2272	2272	#NULL!	10.4	24.2	140	151	36	#NULL!	0	172	0	0	1	1	1	0	0	1	85.0349	ICpEF	1	3	LowBNP	0	731	0	2042	28.2585	1	3.35641	1.5563	0	0
ICA-GE-00251	stade III	non	non	non	Faible	Faible	Faible	Moyen	109	30	128	73	37.7	92.2	106	6799	6799	#NULL!	15.4	339.4	141	226	21	1.9	0	179	1	1	1	1	1	0	0	0	90.7214	ICpEF	1	3	HighBNP	0	731	0	957	28.2139	3	3.83245	1.32222	0	0
ICA-GE-00285	stade IV	non	non	oui	Aucun	Aucun	Aucun	Faible	133	33	166	122	36.6	65.3	151	1754	1754	#NULL!	7.2	4	142	79	66	7	1	150	0	0	1	0	0	0	1	0	70.6749	ICpEF	1	3	LowBNP	0	731	0	736	28.0444	4	3.24403	1.81954	0	0
ICA-GE-00912	stade IV	inconnu	non	non	Inconnu	Inconnu	Moyen	Fort	116	33	194	108	36.6	80.7	101	8328	8328	#NULL!	#NULL!	9.6	138	176	25	4.7	1	166	1	0	1	0	1	0	1	1	72.8706	ICpEF	1	3	HighBNP	0	430	0	430	28.0157	4	3.92054	1.39794	0	0
ICA-GE-00317	stade IV	oui	non	non	Aucun	Aucun	Moyen	Faible	88	24	144	101	36.9	96.7	126	4764	4764	#NULL!	5.9	15.4	140	90	73	4.6	0	178	0	0	1	1	0	0	1	1	72.2245	ICpEF	1	3	LowBNP	0	717	0	717	27.9952	4	3.67797	1.86332	0	0
ICA-GE-00686	stade III	non	oui	non	Aucun	Aucun	Faible	Faible	84	12	133	74	37.1	93.6	85	3200	3200	#NULL!	6.2	55.5	141	183	29	2.1	0	175	1	1	1	0	1	1	0	1	81.0924	ICpEF	1	3	LowBNP	0	728	0	728	27.9184	3	3.50515	1.4624	0	0
ICA-GE-00019	stade IV	oui	non	non	Moyen	Aucun	Fort	Moyen	85	28	165	97	36.1	83	169	#NULL!	31250	5000	5.2	11.7	132	141	43	3.2	0	172	0	0	0	0	0	0	1	0	72.1396	ICpEF	1	3	HighBNP	1	98	1	98	27.8529	4	4.49485	1.63347	0	0
ICA-GE-00320	stade III	non	non	non	Faible	Faible	Moyen	Faible	64	10	138	59	35.5	73.1	121	577	577	#NULL!	5.8	63.4	128	167	24	3	1	168	0	0	1	0	0	0	0	1	82.6092	ICpEF	1	3	LowBNP	1	33	0	33	27.7778	3	2.76118	1.38021	0	0
ICA-GE-00189	stade IV	inconnu	non	non	Aucun	Inconnu	Aucun	Faible	111	36	103	68	37.9	78.3	149	553	553	#NULL!	7.5	71.3	134	145	41	3.5	0	168	0	0	1	0	#NULL!	0	0	#NULL!	80.8569	ICpEF	1	3	LowBNP	0	731	0	2310	27.5652	4	2.74273	1.61278	0	0
ICA-GE-00333	stade IV	non	non	non	Inconnu	Inconnu	Moyen	Aucun	95	16	133	52	37.2	75	55	853	853	#NULL!	6.9	12	140	71	90	2.8	0	169	0	0	1	1	0	0	0	0	71.5209	ICpEF	1	3	LowBNP	0	90	0	90	27.5551	4	2.93095	1.95424	0	0
ICA-GE-00494	stade IV	non	non	non	Aucun	Aucun	Faible	Faible	88	20	164	93	37.1	90.4	125	835	835	#NULL!	6.3	35.9	144	62	87	3.7	0	182	0	1	1	0	0	0	0	0	83.5099	ICpEF	1	3	LowBNP	0	731	0	792	27.382	4	2.92169	1.93952	0	0
ICA-GE-00773	stade IV	non	inconnu	non	Aucun	Aucun	Aucun	Moyen	86	28	154	75	36.4	89.8	110	37792	37792	#NULL!	10.2	9.2	136	726	6	2.7	0	178	0	1	1	1	1	1	0	1	78.9678	ICpEF	1	3	HighBNP	0	500	0	500	27.3324	4	4.5774	0.778151	0	0
ICA-GE-00787	stade III	oui	non	oui	Aucun	Aucun	Faible	Moyen	108	25	147	105	36.2	68.4	121	12967	12967	#NULL!	5.2	6.1	140	210	20	4.2	1	155	0	0	1	0	1	0	1	1	72.2628	ICpEF	1	3	HighBNP	0	731	0	755	27.2633	3	4.11284	1.30103	0	0
ICA-GE-00082	stade IV	oui	oui	non	Aucun	Inconnu	Fort	Moyen	100	24	149	90	37.8	75.9	147	#NULL!	6475	1036	6.3	14.1	144	195	19	4.2	1	160	1	0	1	0	0	0	0	1	89.9795	ICpEF	1	3	LowBNP	1	298	0	298	27.1875	4	3.81124	1.27875	0	0
ICA-GE-00008	stade IV	oui	non	non	Aucun	Aucun	Fort	Moyen	117	20	137	83	37.2	91.7	92	#NULL!	750	120	6.1	81	135	183	28	2.5	0	180	0	1	1	0	1	0	1	1	84.4134	ICpEF	1	3	LowBNP	1	14	1	14	27.1605	4	2.87506	1.44716	0	0
ICA-GE-00458	stade III	non	non	non	Aucun	Aucun	Moyen	Moyen	86	24	133	64	37.1	76.4	104	863	863	#NULL!	5	1.4	143	55	92	2.7	0	165	0	1	1	0	0	0	0	0	82.7433	ICpEF	1	3	LowBNP	0	731	0	1555	27.1442	3	2.93601	1.96379	0	0
ICA-GE-00272	stade III	oui	non	non	Moyen	Aucun	Aucun	Moyen	83	24	148	58	36.9	67	83	2757	2757	#NULL!	5.2	1.8	138	86	56	4.1	1	152	0	0	1	1	1	0	1	1	77.8207	ICpEF	1	3	LowBNP	0	731	0	1810	27.1382	3	3.44044	1.74819	0	0
ICA-GE-00646	stade IV	non	non	non	Inconnu	Inconnu	Aucun	Faible	71	18	166	89	36.4	63.4	103	32178	32178	#NULL!	5	24.6	135	227	23	2.9	0	150	1	1	1	0	1	0	1	1	77.2539	ICpEF	1	3	HighBNP	0	731	0	1082	26.8889	4	4.50756	1.36173	0	0
ICA-GE-00526	stade III	non	oui	non	Aucun	Aucun	Aucun	Faible	99	19	151	88	38.5	81.8	154	2489	2489	#NULL!	#NULL!	53	139	91	67	4.5	0	174	0	1	0	0	0	1	0	0	84.5503	ICpEF	1	3	LowBNP	0	731	0	779	26.8199	3	3.39602	1.82607	0	0
ICA-GE-01027	stade IV	non	non	non	Inconnu	Inconnu	Moyen	Faible	95	25	121	72	37.5	86.2	86	2353	2353	#NULL!	6.5	3.11	143	94	67	3.71	0	175	1	0	0	0	1	1	1	1	78.9131	ICpEF	1	3	LowBNP	0	9	0	9	26.8082	4	3.37162	1.82607	0	0
ICA-GE-00999	stade IV	non	non	non	Faible	Faible	Faible	Faible	43	20	163	63	36.1	76	140	2829	2829	#NULL!	10.6	#NULL!	132	89	72	4.2	0	167	0	1	1	1	0	0	1	0	0.0711841	ICpEF	1	3	LowBNP	0	473	0	473	26.6413	4	3.45163	1.85733	0	0
ICA-GE-00173	stade III	inconnu	non	non	Inconnu	Inconnu	Faible	Faible	73	40	136	85	36.2	87.3	123	1927	1927	#NULL!	6.2	5.4	144	218	40	3.3	0	179	0	1	0	0	0	0	1	1	86.5325	ICpEF	1	3	LowBNP	0	15	0	15	26.6221	3	3.28488	1.60206	0	0
ICA-GE-00961	stade IV	inconnu	oui	non	Inconnu	NA	Aucun	Fort	65	24	145	59	37.4	80.4	106	11610	11610	#NULL!	7.4	334.4	137	622	7	#NULL!	0	170	1	0	1	1	1	0	0	1	79.8193	ICpEF	1	3	HighBNP	1	2	1	2	26.5744	4	4.06483	0.845098	0	0
ICA-GE-00183	stade III	non	oui	inconnu	Aucun	Inconnu	Aucun	Faible	16	76	156	91	36.2	76.6	120	36518	36518	#NULL!	6.7	0.7	145	243	19	6.9	0	168	0	#NULL!	1	0	1	0	0	1	93.7413	ICpEF	1	3	HighBNP	1	212	1	212	26.5731	3	4.56251	1.27875	0	0
ICA-GE-00169	stade II	inconnu	non	non	Aucun	Inconnu	Fort	Faible	90	16	122	82	36.7	96.2	105	2221	2221	#NULL!	5.9	2	126	69	74	3	1	176	0	0	1	1	0	0	1	1	76.8624	ICpEF	1	3	LowBNP	0	731	0	875	26.5367	1	3.34655	1.86923	0	0
ICA-GE-00449	stade III	inconnu	non	non	Inconnu	Inconnu	Moyen	Moyen	79	#NULL!	99	52	36.4	88.4	84	11293	11293	#NULL!	4.7	33.9	142	311	15	2.5	0	175	0	1	1	0	0	0	1	1	81.7522	ICpEF	1	3	HighBNP	1	301	0	301	26.449	3	4.05281	1.17609	0	0
ICA-GE-00957	stade III	non	oui	non	Inconnu	Inconnu	Fort	Faible	49	28	168	79	37	80	112	1705	1705	#NULL!	9.1	14.2	138	96	61	4.1	0	173	0	0	1	0	0	0	0	0	88.4873	ICpEF	1	3	LowBNP	0	443	0	443	26.3958	3	3.23172	1.78533	0	0
ICA-GE-00030	stade IV	non	non	non	Faible	Inconnu	Moyen	Faible	78	20	124	59	36	68.2	107	#NULL!	3762.5	602	11.3	83.4	136	216	17	3.6	1	160	0	0	1	0	1	0	0	1	87.9617	ICpEF	1	3	LowBNP	0	731	0	781	26.1719	4	3.57548	1.23045	0	0
ICA-GE-00886	stade IV	non	oui	oui	Aucun	Moyen	Faible	Fort	88	25	171	102	38	61.7	59	12411	12411	#NULL!	5.7	177.1	140	206	20	6.3	1	153	0	0	1	0	1	0	0	1	73.1773	ICpEF	1	3	HighBNP	0	245	0	245	26.1011	4	4.09381	1.30103	0	0
ICA-GE-00392	stade IV	oui	non	non	Aucun	Aucun	Moyen	Faible	98	22	149	77	36.6	74.5	112	2088	2088	#NULL!	9.1	19.7	144	186	29	3.2	0	170	1	0	1	0	1	0	1	1	77.4812	ICpEF	1	3	LowBNP	1	258	0	258	25.9516	4	3.31973	1.4624	0	0
ICA-GE-00804	stade III	non	non	non	Aucun	Moyen	Moyen	Aucun	85	28	170	90	37.8	67.4	150	6708	6708	#NULL!	6.8	28.9	145	120	34	5	1	162	0	0	1	0	0	0	1	0	91.1595	ICpEF	1	3	HighBNP	0	731	0	946	25.7202	3	3.82659	1.53148	0	0
ICA-GE-00428	stade II	inconnu	non	non	Aucun	Aucun	Faible	Faible	89	26	223	111	37.3	74.2	149	1035	1035	#NULL!	7.8	7.4	141	124	38	7.3	1	165	0	0	1	0	1	0	0	0	71.6797	ICpEF	1	3	LowBNP	0	726	0	726	25.7117	1	3.01494	1.57978	0	0
ICA-GE-00080	stade IV	oui	non	non	Inconnu	Inconnu	Faible	Moyen	85	#NULL!	144	79	37.1	85.5	101	#NULL!	26406.2	4225	5.3	58.2	123	248	23	2.6	0	176	1	1	0	1	1	1	0	1	59.9179	ICpEF	1	3	HighBNP	1	151	0	151	25.6973	4	4.42171	1.36173	0	0
ICA-GE-00427	stade IV	non	non	non	Faible	Aucun	Fort	Moyen	73	23	133	67	36.7	56.5	114	8243	8243	#NULL!	5.8	150.9	141	150	25	2.9	1	144	0	0	1	0	0	0	1	1	95.7919	ICpEF	1	3	HighBNP	1	112	1	112	25.6076	4	3.91609	1.39794	0	0
ICA-GE-00368	stade III	non	oui	non	Aucun	Aucun	Faible	Faible	58	22	160	80	37.8	59	98	3299	3299	#NULL!	7.8	57.9	134	84	56	3.7	1	155	1	0	0	0	0	0	1	1	82.6338	ICpEF	1	3	LowBNP	0	731	0	825	25.5151	3	3.51838	1.74819	0	0
ICA-GE-00232	stade IV	non	non	non	Aucun	Faible	Aucun	Faible	50	20	163	68	36.4	81.9	128	2310	2310	#NULL!	12.2	9.7	140	96	62	3	0	178	0	0	1	1	0	0	0	1	84.6379	ICpEF	1	3	LowBNP	0	731	0	1410	25.4703	4	3.36361	1.79239	0	0
ICA-GE-00636	stade III	inconnu	non	non	Aucun	Aucun	Faible	Faible	61	16	121	43	36.5	90	137	1108	1108	#NULL!	5.9	#NULL!	140	65	86	2.9	0	185	0	0	0	0	0	0	1	1	82.8638	ICpEF	1	3	LowBNP	0	731	0	1057	25.42	3	3.04454	1.9345	0	0
ICA-GE-00990	stade IV	inconnu	non	non	Aucun	Aucun	Moyen	Aucun	118	32	121	78	37.8	64.6	129	3422	3422	#NULL!	7.5	29.5	133	78	62	4.8	1	157	0	0	0	0	0	1	0	0	81.692	ICpEF	1	3	LowBNP	0	419	0	419	25.3966	4	3.53428	1.79239	0	0
ICA-GE-00871	stade III	non	non	non	Inconnu	Inconnu	Moyen	Aucun	105	18	145	95	36.6	93	91	2512	2512	#NULL!	5.7	50.6	134	64	95	3.6	0	180	0	1	0	0	0	0	0	1	69.6701	ICpEF	1	3	LowBNP	0	721	0	721	25.3704	3	3.40002	1.97772	0	0
ICA-GE-00484	stade IV	oui	oui	non	Aucun	Faible	Moyen	Faible	97	24	121	86	36.9	83.6	97	6669	6669	#NULL!	5.9	12.4	134	136	42	2.8	0	180	0	0	1	0	1	0	0	1	81.8973	ICpEF	1	3	HighBNP	1	180	1	180	25.2778	4	3.82406	1.62325	0	0
ICA-GE-00877	stade IV	oui	non	non	Inconnu	Inconnu	Faible	Faible	105	26	153	93	36.7	76	151	3277	3277	#NULL!	11.2	23.5	139	134	48	3.4	0	170	0	0	0	0	0	0	1	0	65.6345	ICpEF	1	3	LowBNP	0	731	0	762	25.2249	4	3.51548	1.68124	0	0
ICA-GE-00065	stade IV	inconnu	oui	oui	Aucun	Aucun	Fort	Faible	82	15	154	71	37	74.6	93	#NULL!	3062.5	490	6.6	1.6	138	82	79	4.6	0	170	0	1	1	1	0	0	0	1	77.6427	ICpEF	1	3	LowBNP	0	731	0	2363	25.2249	4	3.48608	1.89763	0	0
ICA-GE-00400	stade IV	inconnu	non	non	Inconnu	Inconnu	Aucun	Faible	110	19	143	86	36.4	77.5	164	776	776	#NULL!	4.9	0.5	140	94	68	2.8	0	176	0	0	0	0	0	0	0	0	75.0801	ICpEF	1	3	LowBNP	0	731	0	1580	25.1162	4	2.88986	1.83251	0	0
ICA-GE-00505	stade II	non	oui	inconnu	Aucun	Faible	Faible	Faible	77	17	140	74	35.6	63.8	125	10972	10972	#NULL!	8	7.5	133	137	30	4.3	1	158	0	1	1	0	0	0	1	0	89.5031	ICpEF	1	3	HighBNP	1	228	0	228	25.1162	1	4.04029	1.47712	0	0
ICA-GE-00700	stade IV	oui	non	non	Faible	Faible	Faible	Faible	90	22	150	100	36.6	75.5	134	2554	2554	#NULL!	#NULL!	5.5	140	141	42	4.6	0	170	0	0	0	0	1	0	1	0	75.7618	ICpEF	1	3	LowBNP	0	731	0	738	24.7751	4	3.40722	1.62325	0	0
ICA-GE-00992	stade IV	non	non	non	Aucun	Faible	Moyen	Faible	84	28	106	71	37.2	79.5	141	18755	18755	#NULL!	6.7	4	142	272	17	3.6	0	170	1	0	1	0	1	0	1	0	86.152	ICpEF	1	3	HighBNP	1	48	1	48	24.6713	4	4.27312	1.23045	0	0
ICA-GE-00208	stade IV	non	non	non	Aucun	Aucun	Aucun	Aucun	142	20	143	107	37.1	72	146	2389	2389	#NULL!	5.5	1.8	140	74	77	4.4	0	170	0	0	0	0	0	#NULL!	0	#NULL!	91.4935	ICpEF	1	3	LowBNP	0	731	0	780	24.6367	4	3.37822	1.88649	0	0
ICA-GE-00567	stade IV	non	non	non	Aucun	Aucun	Aucun	Faible	64	26	158	75	36.5	103.1	147	3637	3637	#NULL!	4.9	10.2	140	125	47	2.9	0	203	1	0	0	0	0	0	1	0	78.4175	ICpEF	1	3	LowBNP	0	731	0	768	24.6305	4	3.56074	1.6721	0	0
ICA-GE-00989	stade IV	inconnu	non	non	Aucun	Aucun	Aucun	Fort	130	45	180	130	36.6	73.7	88	3689	3689	#NULL!	12.2	5	137	76	71	3.2	1	168	0	0	0	0	0	0	1	0	76.9473	ICpEF	1	3	LowBNP	1	463	0	463	24.6244	4	3.56691	1.85126	0	0
ICA-GE-00154	stade III	oui	oui	inconnu	Aucun	Faible	Aucun	Faible	40	20	168	60	37.1	74.9	149	4529	4529	#NULL!	4.8	33.2	136	80	81	#NULL!	0	185	0	0	1	0	0	0	0	#NULL!	79.2991	ICpEF	1	3	LowBNP	1	430	0	430	24.5727	3	3.656	1.90849	0	0
ICA-GE-00372	stade III	inconnu	non	non	Inconnu	Inconnu	Faible	Faible	89	20	134	74	36.9	72.5	117	9279	9279	#NULL!	7.4	34.9	140	124	44	6.1	0	173	1	0	1	0	1	0	1	1	91.9507	ICpEF	1	3	HighBNP	1	413	0	413	24.4579	3	3.9675	1.64345	0	0
ICA-GE-00199	stade IV	non	non	non	Faible	Aucun	Fort	Fort	77	22	170	87	36.4	73.4	112	5301	5301	#NULL!	6	63.4	123	60	79	3.2	1	169	0	0	1	0	0	0	1	#NULL!	87.0034	ICpEF	1	3	HighBNP	1	48	1	48	24.4389	4	3.72436	1.89763	0	0
ICA-GE-00500	stade IV	inconnu	non	non	Faible	Inconnu	Moyen	Moyen	95	33	140	79	37.8	66.9	148	24512	24512	#NULL!	7.2	245.4	145	99	44	5.8	1	165	0	0	0	0	0	0	0	0	89.9767	ICpEF	1	3	HighBNP	1	348	1	348	24.3893	4	4.38938	1.64345	0	0
ICA-GE-00469	stade III	oui	non	non	Aucun	Inconnu	Faible	Faible	66	25	87	65	36.4	61.2	170	11591	11591	#NULL!	5.2	42.4	138	292	16	3.7	0	160	0	0	1	0	1	0	1	0	88.909	ICpEF	1	3	HighBNP	0	731	0	1324	24.1406	3	4.06412	1.20412	0	0
ICA-GE-00745	stade IV	non	non	non	Aucun	Faible	Faible	Moyen	151	25	175	114	37.1	56.1	112	3710	3710	#NULL!	10	28.2	144	142	30	3.3	1	153	1	0	1	1	1	0	1	1	81.6482	ICpEF	1	3	LowBNP	0	731	0	883	24.136	4	3.56937	1.47712	0	0
ICA-GE-00255	stade III	non	non	oui	Moyen	Moyen	Moyen	Faible	133	14	166	111	36.7	62.5	146	2779	2779	#NULL!	6	4.3	144	83	58	4.1	1	160	0	0	0	0	0	0	1	0	80.846	ICpEF	1	3	LowBNP	0	731	0	1498	24.1016	3	3.44389	1.76343	0	0
ICA-GE-00051	stade IV	non	non	non	Moyen	Aucun	Fort	Moyen	84	24	156	95	36.3	79.7	102	#NULL!	5506.25	881	5	33.5	138	154	26	3.1	1	173	1	0	1	0	1	0	1	1	87.8193	ICpEF	1	3	LowBNP	1	74	1	74	24.0903	4	3.74086	1.41497	0	0
ICA-GE-00248	stade IV	oui	non	non	Aucun	Aucun	Moyen	Faible	95	20	158	83	36.7	65.6	118	926	926	#NULL!	5.7	5.1	141	71	72	6.5	1	164	0	0	0	0	0	1	0	0	76.501	ICpEF	1	3	LowBNP	0	731	0	2137	24.0184	4	2.96661	1.85733	0	0
ICA-GE-01019	stade IV	non	non	non	Aucun	Aucun	Aucun	Moyen	90	19	113	82	35.4	79.5	145	1352	1352	#NULL!	#NULL!	1.5	133	114	55	3.8	0	180	1	1	0	0	0	1	1	0	0.0301164	ICpEF	1	3	LowBNP	1	23	0	23	23.9815	4	3.13098	1.74036	0	0
ICA-GE-01032	stade IV	non	non	non	Aucun	Aucun	Fort	Moyen	120	22	130	86	36.9	70.5	134	3285	3285	#NULL!	6.5	3.25	139	101	57	4.09	0	167	0	0	1	0	0	0	1	0	89.8125	ICpEF	1	3	LowBNP	0	9	0	9	23.8804	4	3.51654	1.75587	0	0
ICA-GE-00764	stade IV	inconnu	non	non	Aucun	Aucun	Aucun	Faible	82	20	155	64	36.8	70.4	127	1230	1230	#NULL!	5	2.2	141	128	47	4.5	0	172	0	1	0	1	0	0	0	1	74.3436	ICpEF	1	3	LowBNP	1	157	1	157	23.8304	4	3.08991	1.6721	0	0
ICA-GE-00465	stade IV	oui	non	non	Aucun	Aucun	Faible	Faible	72	18	169	94	37	63.9	95	18118	18118	#NULL!	6.1	32.9	140	172	34	2.7	0	165	1	1	1	1	1	0	1	1	71.7536	ICpEF	1	3	HighBNP	0	731	0	764	23.7282	4	4.25811	1.53148	0	0
ICA-GE-01006	stade II	non	non	non	Aucun	Aucun	Moyen	Faible	45	35	124	41	36.5	69.7	105	8196	8196	#NULL!	7.9	14	131	147	36	4.5	0	165	0	0	1	1	1	1	1	1	89.232	ICpEF	1	3	HighBNP	1	68	0	68	23.7282	1	3.9136	1.5563	0	0
ICA-GE-00704	stade IV	oui	non	oui	Aucun	Aucun	Faible	Faible	55	20	117	80	38.4	57.3	114	8777	8777	#NULL!	4.9	88.9	139	82	64	2.5	1	152	1	0	1	0	0	0	1	0	68.1862	ICpEF	1	3	HighBNP	0	731	0	749	23.6756	4	3.94335	1.80618	0	0
ICA-GE-00419	stade III	non	non	non	Aucun	Inconnu	Aucun	Aucun	115	18	104	63	36.3	78.2	142	1769	1769	#NULL!	#NULL!	40.5	141	65	98	#NULL!	0	182	0	0	1	0	0	0	1	0	64.5229	ICpEF	1	3	LowBNP	1	71	0	71	23.6686	3	3.24773	1.99123	0	0
ICA-GE-00240	stade III	inconnu	non	oui	Moyen	Inconnu	Fort	Faible	95	30	150	90	37.9	81.3	86	5530	5530	#NULL!	5	79.3	140	127	47	3.1	0	185	0	0	1	1	1	0	1	0	76.4353	ICpEF	1	3	HighBNP	0	731	0	1678	23.5793	3	3.74273	1.6721	0	0
ICA-GE-00650	stade IV	non	non	non	Aucun	Aucun	Faible	Faible	70	17	178	141	38.5	66.7	94	20282	20282	#NULL!	#NULL!	185	137	242	16	2.7	1	159	0	1	1	1	1	0	1	1	74.1903	ICpEF	1	3	HighBNP	0	731	0	1035	23.5355	4	4.30711	1.20412	0	0
ICA-GE-00435	stade III	inconnu	non	non	Faible	Faible	Aucun	Faible	118	22	158	74	36.5	55.2	111	11170	11170	#NULL!	5.8	2.1	141	115	37	4.1	1	153	0	0	1	0	1	0	1	1	88.6817	ICpEF	1	3	HighBNP	0	731	0	1769	23.3671	3	4.04805	1.5682	0	0
ICA-GE-00442	stade III	non	non	oui	Faible	Faible	Faible	Aucun	70	#NULL!	123	74	36.4	56.4	117	3733	3733	#NULL!	9.6	6.9	139	116	41	3	1	150	0	0	1	0	0	0	0	#NULL!	70.0315	ICpEF	1	3	LowBNP	1	217	0	217	23.3333	3	3.57206	1.61278	0	0
ICA-GE-00327	stade II	oui	non	non	Aucun	Aucun	Moyen	Aucun	59	18	99	54	37.1	58	122	9869	9869	#NULL!	5.6	0.3	143	111	39	5.2	1	158	0	0	1	1	1	0	1	1	87.4196	ICpEF	1	3	HighBNP	1	448	1	448	23.3136	1	3.99427	1.59106	0	0
ICA-GE-00009	stade IV	non	oui	non	Aucun	Aucun	Faible	Moyen	80	24	95	60	36.9	54.3	122	#NULL!	13156.2	2105	8.1	22.7	137	75	66	3.3	1	150	0	0	0	0	0	0	0	0	77.9247	ICpEF	1	3	HighBNP	1	18	1	18	23.2889	4	4.11913	1.81954	0	0
ICA-GE-00338	stade IV	non	non	non	Inconnu	Inconnu	Faible	Faible	68	#NULL!	92	60	36.6	64.6	109	843	843	#NULL!	7.7	11.6	138	196	28	2.4	0	164	0	1	1	1	1	0	1	1	76.0739	ICpEF	1	3	LowBNP	1	56	0	56	23.2377	4	2.92583	1.44716	0	0
ICA-GE-00325	stade IV	non	non	non	Aucun	Aucun	Faible	Faible	80	31	118	64	37	70	97	23055	23055	#NULL!	6.7	27.1	144	357	13	#NULL!	0	169	1	0	1	0	1	1	1	1	83.5127	ICpEF	1	3	HighBNP	1	41	1	41	23.1434	4	4.36277	1.11394	0	0
ICA-GE-00391	stade III	oui	non	non	Inconnu	Inconnu	Aucun	Moyen	93	30	136	85	35	58.5	160	12069	12069	#NULL!	7.6	21.8	132	121	47	3.1	0	158	0	0	1	1	1	0	0	0	83.4825	ICpEF	1	3	HighBNP	1	36	1	36	23.1133	3	4.08167	1.6721	0	0
ICA-GE-00495	stade III	inconnu	non	oui	Inconnu	Aucun	Aucun	Faible	82	22	105	70	37.3	65.8	102	2268	2268	#NULL!	12.2	118.2	143	389	12	2.7	0	168	0	1	1	1	1	0	0	1	76.6324	ICpEF	1	3	LowBNP	1	71	1	71	23.0655	3	3.35564	1.07918	0	0
ICA-GE-00092	stade IV	oui	non	oui	Aucun	Aucun	Moyen	Faible	98	24	122	80	36.2	69.9	126	#NULL!	7543.75	1207	5.6	20	140	144	39	4.9	0	173	0	0	1	0	0	0	0	1	81.9877	ICpEF	1	3	LowBNP	1	27	1	27	23.0212	4	3.87759	1.59106	0	0
ICA-GE-00922	stade III	oui	non	non	Aucun	Aucun	Moyen	Faible	66	20	138	78	37.2	64.9	98	9177	9177	#NULL!	6.7	80.8	138	142	40	4.5	0	169	0	1	0	1	1	0	1	1	81.974	ICpEF	1	3	HighBNP	1	363	0	363	22.9334	3	3.9627	1.60206	0	0
ICA-GE-00680	stade II	non	oui	non	Aucun	Aucun	Faible	Aucun	112	18	136	87	37.9	72.4	79	14993	14993	#NULL!	11.4	21	140	188	32	3.2	0	177	1	1	1	1	1	0	1	1	63.3402	ICpEF	1	3	HighBNP	0	731	0	956	22.8223	1	4.17589	1.50515	0	0
ICA-GE-00397	stade IV	non	non	non	Faible	Aucun	Moyen	Aucun	137	21	100	86	36.7	76	126	17351	17351	#NULL!	8.3	4.5	140	148	35	3	0	173	0	0	1	0	1	0	1	1	92.9911	ICpEF	1	3	HighBNP	0	731	0	1067	22.7539	4	4.23932	1.54407	0	0
ICA-GE-00258	stade IV	non	non	oui	Faible	Faible	Aucun	Faible	149	32	105	87	37	62.2	123	12281	12281	#NULL!	5.5	12.6	140	109	40	3.1	1	165	0	1	#NULL!	0	1	1	1	0	85.8344	ICpEF	1	3	HighBNP	0	731	0	934	22.663	4	4.08923	1.60206	0	0
ICA-GE-00078	stade III	oui	oui	oui	Aucun	Aucun	Aucun	Faible	110	#NULL!	134	87	37.1	60.8	125	#NULL!	1356.25	217	5.2	38.2	137	112	39	6.4	1	162	0	0	1	0	1	0	1	0	85.4483	ICpEF	1	3	LowBNP	1	108	0	108	22.6337	3	3.13234	1.59106	0	0
ICA-GE-00102	stade IV	inconnu	non	inconnu	Aucun	Aucun	Aucun	Moyen	73	21	208	108	37.4	63.3	127	#NULL!	8537.5	1366	5.4	34.9	141	156	34	3.4	0	168	0	0	1	0	0	0	1	1	85.4839	ICpEF	1	3	LowBNP	0	731	0	1521	22.5694	4	3.93133	1.53148	0	0
ICA-GE-00170	stade III	non	inconnu	inconnu	Moyen	Inconnu	Faible	Faible	135	20	104	72	36.7	68.5	113	4869	4869	#NULL!	5.3	14.5	144	147	36	2.8	0	180	0	1	1	0	1	0	1	1	89.7385	ICpEF	1	3	LowBNP	0	731	0	1244	22.5	3	3.68744	1.5563	0	0
ICA-GE-00380	stade III	non	oui	non	Faible	Inconnu	Aucun	Faible	108	20	180	113	36.7	68	117	2055	2055	#NULL!	4.4	30.5	134	107	58	3	0	172	0	1	1	0	1	0	0	1	76.9254	ICpEF	1	3	LowBNP	0	731	0	1413	22.4108	3	3.31281	1.76343	0	0
ICA-GE-01028	stade III	inconnu	non	non	Aucun	Aucun	Faible	Moyen	102	28	178	103	36.6	60.6	103	6443	6443	#NULL!	8.7	11.36	134	100	43	4.27	1	165	0	0	1	1	1	0	0	1	88.1369	ICpEF	1	3	HighBNP	0	9	0	9	22.4059	3	3.80909	1.63347	0	0
ICA-GE-00434	stade IV	inconnu	oui	oui	Inconnu	Inconnu	Aucun	Faible	113	30	146	90	38.5	63.3	142	3292	3292	#NULL!	8.4	30.4	139	55	81	2.9	1	168	0	0	1	0	0	0	1	0	88.9363	ICpEF	1	3	LowBNP	0	731	0	1240	22.3923	4	3.51746	1.90849	0	0
ICA-GE-00156	stade III	non	non	non	Aucun	Faible	Faible	Moyen	62	17	113	69	35.5	74	123	25693	25693	#NULL!	7.1	2.6	141	124	49	2.7	0	182	0	0	0	0	0	0	0	1	75.7892	ICpEF	1	3	HighBNP	1	21	1	21	22.3101	3	4.40981	1.6902	0	0
ICA-GE-00366	stade III	non	non	non	Faible	Faible	Faible	Faible	104	22	120	59	36.8	64.5	121	20346	20346	#NULL!	4.2	65.4	141	107	41	4.4	1	169	1	0	1	0	1	0	1	1	84.1533	ICpEF	1	3	HighBNP	0	731	0	800	22.3031	3	4.30848	1.61278	0	0
ICA-GE-00042	stade IV	non	non	non	Aucun	Aucun	Moyen	Moyen	126	22	134	55	36.6	65.5	152	#NULL!	7062.5	1130	4.6	6.1	140	97	67	4.1	0	172	0	0	1	1	0	0	1	0	70.8392	ICpEF	1	3	LowBNP	1	33	1	33	22.2418	4	3.84896	1.82607	0	0
ICA-GE-00045	stade IV	oui	oui	non	Faible	Faible	Aucun	Faible	95	#NULL!	102	64	36.9	65.7	141	#NULL!	3843.75	615	5.8	7	138	68	99	2.6	0	171	0	0	1	1	0	1	0	0	60.0548	ICpEF	1	3	LowBNP	1	19	1	19	22.1949	4	3.58476	1.99564	0	0
ICA-GE-00977	stade III	non	non	non	Inconnu	Inconnu	Faible	Faible	101	35	166	90	37.2	57.3	134	1471	1471	#NULL!	1.9	8.2	140	74	69	4.5	1	160	0	0	0	0	0	1	0	0	74.9678	ICpEF	1	3	LowBNP	0	505	0	505	22.1875	3	3.16761	1.83885	0	0
ICA-GE-00121	stade IV	oui	non	inconnu	Faible	Aucun	Aucun	Faible	69	20	162	102	36.4	67.5	102	8328	8328	#NULL!	4.8	9.2	134	144	30	3	1	169	0	0	1	0	1	0	1	1	79.9425	ICpEF	1	3	HighBNP	0	731	0	1301	22.1631	4	3.92054	1.47712	0	0
ICA-GE-00901	stade IV	non	non	non	Faible	Inconnu	Aucun	Moyen	100	45	220	105	36	53.6	90	22517	22517	#NULL!	9.3	9	138	310	12	4.7	1	155	0	0	1	0	0	0	0	1	74.8309	ICpEF	1	3	HighBNP	1	219	0	219	22.0604	4	4.35251	1.07918	0	0
ICA-GE-00374	stade IV	non	non	oui	Aucun	Aucun	Aucun	Faible	94	#NULL!	118	70	36.9	65.5	148	1684	1684	#NULL!	5.6	2.3	148	68	74	5.2	1	173	0	0	0	0	0	0	1	1	78.9377	ICpEF	1	3	LowBNP	1	669	0	669	22.0522	4	3.22634	1.86923	0	0
ICA-GE-00323	stade IV	non	non	non	Faible	Faible	Faible	Faible	77	20	151	68	36.2	67.1	129	6632	6632	#NULL!	6.6	24	140	109	50	3.7	0	165	1	1	1	1	1	1	1	0	93.1499	ICpEF	1	3	HighBNP	1	59	0	59	22.0386	4	3.82164	1.69897	0	0
ICA-GE-00857	stade III	non	non	non	Aucun	Aucun	Aucun	Faible	48	30	153	90	36	65	129	4174	4174	#NULL!	6.5	8.2	143	116	48	2.4	0	171	0	1	0	0	0	0	1	1	89.4949	ICpEF	1	3	LowBNP	1	500	0	500	21.9555	3	3.62055	1.68124	0	0
ICA-GE-00710	stade III	non	non	non	Aucun	Aucun	Moyen	Moyen	56	20	177	55	35.9	66	100	70000	70000	#NULL!	6.2	5.3	143	274	16	4.2	0	172	0	0	1	0	1	0	1	1	95.8303	ICpEF	1	3	HighBNP	0	731	0	856	21.9375	3	4.8451	1.20412	0	0
ICA-GE-00414	stade IV	oui	oui	non	Moyen	Aucun	Moyen	Faible	128	40	136	94	36.3	59.5	142	3945	3945	#NULL!	5.5	110	137	110	52	3.3	0	165	0	0	1	0	0	0	1	1	87.3593	ICpEF	1	3	LowBNP	0	731	0	1620	21.8916	4	3.59605	1.716	0	0
ICA-GE-00515	stade III	oui	non	oui	Aucun	Aucun	Moyen	Faible	99	18	155	78	36.7	64.9	107	1308	1308	#NULL!	5.6	12.5	141	94	50	3.1	1	170	0	0	1	0	1	0	1	0	79.8275	ICpEF	1	3	LowBNP	1	102	0	102	21.7301	3	3.11661	1.69897	0	0
ICA-GE-00436	stade III	oui	non	non	Faible	Faible	Moyen	Faible	64	20	139	78	37.5	55	106	3406	3406	#NULL!	5.1	5.1	143	115	36	4.5	1	152	0	0	0	0	1	1	1	1	92.5421	ICpEF	1	3	LowBNP	1	231	0	231	21.5114	3	3.53224	1.5563	0	0
ICA-GE-00509	stade IV	oui	non	oui	Aucun	Aucun	Moyen	Moyen	76	19	116	56	37.4	55.8	120	1299	1299	#NULL!	6.1	1.6	142	97	45	4.3	1	159	0	0	1	0	0	0	0	0	87.7892	ICpEF	1	3	LowBNP	0	731	0	1531	21.2808	4	3.11361	1.65321	0	0
ICA-GE-00281	stade II	non	non	non	Faible	Aucun	Faible	Faible	169	20	147	99	36	57.1	128	11090	11090	#NULL!	8.9	32.2	138	89	51	4.7	1	162	0	0	0	0	0	0	0	0	85.4456	ICpEF	1	3	HighBNP	0	731	0	1258	21.2239	1	4.04493	1.70757	0	0
ICA-GE-00071	stade IV	non	non	non	Aucun	Inconnu	Faible	Faible	85	26	131	74	37.3	51.4	124	#NULL!	4800	768	6.2	8.9	143	79	56	5.6	1	156	1	0	1	0	0	0	1	0	91.6359	ICpEF	1	3	LowBNP	0	731	0	1726	21.2032	4	3.68124	1.74819	0	0
ICA-GE-00915	stade IV	non	non	non	Aucun	Aucun	Faible	Fort	120	26	185	120	36	63.3	145	2257	2257	#NULL!	8.9	5.7	142	69	69	2.7	1	171	0	0	1	0	0	0	1	0	87.9261	ICpEF	1	3	LowBNP	0	393	0	393	21.2031	4	3.35353	1.83885	0	0
ICA-GE-01014	stade II	non	oui	non	Aucun	Inconnu	Faible	Faible	168	24	170	99	37.3	61.5	124	5794	5794	#NULL!	7	8.8	136	47	95	2.2	1	166	0	0	1	0	0	0	1	0	72.1752	ICpEF	1	3	HighBNP	0	267	0	267	21.0843	1	3.76298	1.97772	0	0
ICA-GE-00180	stade IV	non	non	non	Inconnu	Inconnu	Faible	Moyen	95	34	120	70	37.4	50.5	126	10176	10176	#NULL!	11	39.8	143	112	53	3.4	0	159	1	#NULL!	1	1	#NULL!	1	1	1	81.5797	ICpEF	1	3	HighBNP	1	17	1	17	20.9644	4	4.00758	1.72428	0	0
ICA-GE-00399	stade IV	non	non	non	Aucun	Aucun	Aucun	Faible	70	16	183	86	37	52	112	2522	2522	#NULL!	4.8	1.7	134	107	46	4	1	157	0	1	1	1	1	0	0	1	69.2156	ICpEF	1	3	LowBNP	0	731	0	1023	20.6499	4	3.40175	1.66276	0	0
ICA-GE-00204	stade III	inconnu	oui	non	Aucun	Inconnu	Moyen	Faible	96	16	121	74	36.6	41.1	104	1185	1185	#NULL!	5.3	68.5	124	33	103	3	1	146	0	0	0	0	0	0	0	1	77.5551	ICpEF	1	3	LowBNP	0	731	0	1905	20.5949	3	3.07372	2.01284	0	0
ICA-GE-00202	stade IV	inconnu	non	inconnu	Inconnu	Inconnu	Aucun	Faible	95	38	124	91	35.9	62.3	166	5528	5528	#NULL!	7.1	2.4	139	62	96	4.3	0	175	0	0	0	0	0	0	0	0	69.9603	ICpEF	1	3	HighBNP	1	59	0	59	20.5388	4	3.74257	1.98227	0	0
ICA-GE-00194	stade IV	non	non	non	Faible	Faible	Moyen	Faible	89	28	130	88	37	54.6	122	12860	12860	#NULL!	5.2	8.2	133	94	50	3.2	1	158	1	0	0	0	0	0	1	#NULL!	80.4298	ICpEF	1	3	HighBNP	1	335	1	335	20.5095	4	4.10924	1.69897	0	0
ICA-GE-00936	stade III	oui	non	non	Inconnu	Inconnu	Moyen	Faible	131	38	151	98	39	71.3	115	2733	2733	#NULL!	6.6	18.9	141	82	82	1.9	0	183	0	1	1	0	0	1	1	1	72.8871	ICpEF	1	3	LowBNP	0	194	0	194	20.4545	3	3.43664	1.91381	0	0
ICA-GE-00795	stade III	inconnu	oui	oui	Inconnu	Inconnu	Faible	Faible	150	34	135	82	37.3	51.1	107	2267	2267	#NULL!	7.4	11.4	134	87	52	2.8	1	162	1	0	1	0	0	0	1	1	87.2827	ICpEF	1	3	LowBNP	1	266	0	266	20.3475	3	3.35545	1.716	0	0
ICA-GE-01023	stade III	non	non	non	Inconnu	Inconnu	Moyen	Moyen	86	18	122	65	36	62.6	90	4023	4023	#NULL!	5.3	38.16	134	219	17	2.82	1	169	1	0	1	0	1	0	0	1	87.3676	ICpEF	1	3	LowBNP	0	145	0	145	20.3074	3	3.60455	1.23045	0	0
ICA-GE-00252	stade IV	oui	non	non	Aucun	Aucun	Faible	Faible	107	32	132	66	37.5	65.7	96	8255	8255	#NULL!	6.8	241	144	193	25	2.5	0	178	0	0	1	0	1	0	0	1	96.2081	ICpEF	1	3	HighBNP	1	107	0	107	19.7576	4	3.91672	1.39794	0	0
ICA-GE-00454	stade III	inconnu	non	non	Aucun	Aucun	Faible	Faible	100	20	118	62	37.7	58.8	87	2206	2206	#NULL!	5.3	137.9	130	45	100	2.9	0	176	1	1	1	0	0	0	1	1	82.9103	ICpEF	1	3	LowBNP	0	731	0	877	19.7249	3	3.34361	2	0	0
ICA-GE-00448	stade IV	non	non	non	Inconnu	Inconnu	Aucun	Aucun	63	20	175	100	36.6	49.4	142	8462	8462	#NULL!	4.6	5.1	139	131	41	4.4	0	165	0	0	1	0	1	0	0	0	91.8029	ICpEF	1	3	HighBNP	1	261	1	261	19.6878	4	3.92747	1.61278	0	0
ICA-GE-00416	stade II	non	non	non	Aucun	Moyen	Fort	Faible	71	16	156	74	36.2	70	125	3788	3788	#NULL!	6.4	1.2	117	88	69	4	0	177	0	0	0	0	0	0	0	0	85.6619	ICpEF	1	3	LowBNP	0	731	0	1447	19.6623	1	3.57841	1.83885	0	0
ICA-GE-00583	stade IV	non	non	non	Faible	Faible	Aucun	Faible	66	24	162	111	35.9	64.5	122	47806	47806	#NULL!	7.7	7.1	137	654	7	2.8	0	174	0	1	1	0	1	0	0	1	73.4511	ICpEF	1	3	HighBNP	0	731	0	763	19.5534	4	4.67948	0.845098	0	0
ICA-GE-00457	stade III	inconnu	non	non	Faible	Faible	Faible	Moyen	79	25	95	60	37.6	59.8	143	10137	10137	#NULL!	5.2	12.8	144	122	50	2.7	0	169	0	0	0	0	0	1	0	0	74.3573	ICpEF	1	3	HighBNP	0	731	0	1039	19.3971	3	4.00591	1.69897	0	0
ICA-GE-00818	stade III	non	non	non	Inconnu	Inconnu	Moyen	Inconnu	85	#NULL!	108	60	36.7	51.5	111	7797	7797	#NULL!	5.6	#NULL!	139	81	61	4.3	1	162	1	0	0	0	0	0	1	1	77.4018	ICpEF	1	3	HighBNP	1	22	0	22	19.052	3	3.89193	1.78533	0	0
ICA-GE-00074	stade IV	non	non	non	Inconnu	Inconnu	Fort	Moyen	102	16	132	87	36.5	74.5	123	#NULL!	3656.25	585	7.2	1	144	67	104	7.2	0	187	0	0	0	0	0	0	0	0	53.1362	ICpEF	1	3	LowBNP	0	731	0	1779	18.8453	4	3.56304	2.01703	0	0
ICA-GE-00339	stade IV	non	non	non	Faible	Faible	Fort	Faible	62	16	104	72	37	55.6	116	20545	20545	#NULL!	5.1	8	142	102	48	2.7	1	165	0	0	0	0	0	0	1	1	71.1294	ICpEF	1	3	HighBNP	1	90	1	90	18.4757	4	4.31271	1.68124	0	0
ICA-GE-00343	stade IV	non	non	oui	Aucun	Aucun	Aucun	Faible	80	15	169	85	36.9	51.7	116	1423	1423	#NULL!	11.4	0.7	143	71	75	4.8	1	168	0	0	0	0	0	1	0	0	70.2533	ICpEF	1	3	LowBNP	0	731	0	1251	18.3886	4	3.1532	1.87506	0	0
ICA-GE-00889	stade IV	non	oui	non	Aucun	Aucun	Aucun	Aucun	94	18	137	97	38.4	55	103	1490	1490	#NULL!	6.1	236.1	135	69	78	3.2	1	160	0	0	0	0	0	1	0	1	68.1232	ICpEF	1	3	LowBNP	0	31	0	31	18.125	4	3.17319	1.89209	0	0
ICA-GE-00705	stade IV	inconnu	non	non	Aucun	Aucun	Aucun	Faible	69	23	139	53	37.2	51	99	2216	2216	#NULL!	4.7	26.7	136	87	53	3.8	1	166	1	#NULL!	1	0	0	0	1	0	84.6242	ICpEF	1	3	LowBNP	0	731	0	783	17.782	4	3.34557	1.72428	0	0
ICA-GE-00988	stade III	inconnu	non	non	Aucun	Inconnu	Faible	Faible	53	23	187	103	36.9	39.3	129	7164	7164	#NULL!	#NULL!	15.4	127	197	18	4.3	1	150	0	0	1	0	0	0	0	0	95.0992	ICpEF	1	3	HighBNP	0	417	0	417	17.7333	3	3.85516	1.25527	0	0
ICA-GE-01000	stade III	inconnu	oui	non	Aucun	Aucun	Aucun	Faible	76	28	125	72	36.4	42.5	117	1286	1286	#NULL!	5.5	10.5	137	84.5	53	4.8	#NULL!	158	0	0	0	0	0	0	1	0	89.6016	ICpEF	1	3	LowBNP	0	492	0	492	17.7055	3	3.10924	1.72428	0	0
ICA-GE-00935	stade III	non	non	oui	Faible	Faible	Faible	Aucun	84	16	125	66	37.1	50.5	140	21016	21016	#NULL!	8.3	5	137	91	57	1.9	1	163	0	0	1	0	0	0	0	0	66.2669	ICpEF	1	3	HighBNP	0	530	0	530	17.6898	3	4.32255	1.75587	0	0
ICA-GE-00489	stade III	non	non	non	Moyen	Faible	Moyen	Faible	85	20	124	82	36.6	49.1	146	3749	3749	#NULL!	4.9	28.4	140	72	83	3	0	166	0	0	0	0	0	1	1	0	81.5661	ICpEF	1	3	LowBNP	0	731	0	1177	17.6368	3	3.57392	1.91908	0	0
ICA-GE-00122	stade IV	non	non	inconnu	Faible	Faible	Faible	Faible	91	32	127	78	38	39.5	106	6720	6720	#NULL!	5.2	327.5	141	84	51	2.5	1	153	0	0	1	0	0	0	1	1	94.6311	ICpEF	1	3	HighBNP	0	731	0	977	17.3865	4	3.82737	1.70757	0	0
ICA-GE-00171	stade III	inconnu	oui	non	Inconnu	Inconnu	Aucun	Faible	83	28	153	91	37	39.5	118	937	937	#NULL!	5.8	8.3	143	113	40	3.7	1	151	0	0	0	0	0	1	0	0	78.9569	ICpEF	1	3	LowBNP	0	731	0	1305	16.8414	3	2.97174	1.60206	0	0
ICA-GE-00059	stade II	non	non	inconnu	Inconnu	Inconnu	Aucun	Faible	94	16	130	64	37.6	47.7	118	#NULL!	8287.5	1326	7.6	341.5	139	89	50	4	1	169	1	1	1	0	1	0	1	1	86.8063	ICpEF	1	3	LowBNP	1	372	0	372	16.456	1	3.91842	1.69897	0	0
ICA-GE-00589	stade IV	oui	non	non	Aucun	Aucun	Aucun	Faible	87	39	138	60	37.1	48.1	100	2225	2225	#NULL!	5.5	71.3	142	86	53	4.8	1	167	1	0	1	0	1	0	0	1	87.551	ICpEF	1	3	LowBNP	0	692	0	692	15.9203	4	3.34733	1.72428	0	0
ICA-GE-00873	stade II	non	oui	non	Inconnu	Inconnu	Moyen	Aucun	95	18	128	86	36.4	42	124	4808	4808	#NULL!	10.1	5.9	134	131	33	3.9	1	167	0	0	1	0	1	0	1	0	81.5113	ICpEF	1	3	LowBNP	1	27	1	27	14.737	1	3.68196	1.51851	0	0
ICA-GE-00798	stade IV	non	non	non	Aucun	Aucun	Faible	Faible	78	20	105	67	36.9	53.3	137	1002	1002	#NULL!	5.6	7.1	137	46	113	3.2	0	183	0	0	0	0	0	1	0	0	64.3094	ICpEF	1	3	LowBNP	0	471	0	471	14.7213	4	3.00087	2.05308	0	0
ICA-GE-00967	stade II	non	non	non	Aucun	Aucun	Fort	Faible	84	#NULL!	104	47	36	92.7	95	3487	3487	#NULL!	11.3	19.9	135	158	28	3.1	#NULL!	#NULL!	#NULL!	0	0	1	1	0	1	1	#NULL!	ICpEF	1	3	LowBNP	1	#NULL!	0	#NULL!	#NULL!	1	3.54245	1.44716	0	0
ICA-GE-00956	stade III	oui	oui	non	Aucun	Inconnu	Fort	Faible	61	21	156	96	36.6	93	136	8329	8329	#NULL!	#NULL!	4.9	141	81	78	2.5	#NULL!	#NULL!	#NULL!	1	1	0	0	0	1	0	#NULL!	ICpEF	1	3	HighBNP	0	#NULL!	0	#NULL!	#NULL!	3	3.92059	1.89209	0	0
ICA-GE-00905	stade IV	non	non	non	Aucun	Faible	Faible	Faible	60	28	129	83	36.9	73.4	152	1244	1244	#NULL!	7.3	12.3	133	104	55	4.3	0	172	1	0	0	0	1	0	1	0	88.3504	ICpEF	1	3	LowBNP	1	10	0	10	#NULL!	4	3.09482	1.74036	0	0
ICA-GE-00638	stade IV	non	non	non	Aucun	Aucun	Faible	Faible	66	16	160	85	36.6	92.5	91	4533	4533	#NULL!	12.5	81	133	171	26	5.6	1	155	1	1	1	1	1	0	0	1	71.0773	ICpEF	0	2	LowBNP	0	731	0	819	36.0042	4	3.65639	1.41497	1	#NULL!
ICA-GE-00538	stade IV	oui	oui	non	Aucun	Aucun	Faible	Faible	80	19	145	73	38	104.2	170	520	520	#NULL!	9.8	182.8	142	106	62	4.7	0	170	0	0	1	1	0	0	0	0	68.3231	ICrEF	0	1	LowBNP	0	731	0	1040	35.5017	4	2.716	1.79239	1	#NULL!
ICA-GE-00666	stade III	inconnu	non	non	Faible	Inconnu	Faible	Moyen	61	20	110	61	36.4	98.4	97	7251	7251	#NULL!	6.6	9.9	139	264	21	4.5	0	170	1	1	1	1	1	0	0	1	64.1615	ICrEF	0	1	HighBNP	1	572	0	572	32.0415	3	3.8604	1.32222	1	#NULL!
ICA-GE-00644	stade IV	non	non	oui	Aucun	Aucun	Faible	Faible	40	24	122	86	36	106.8	168	4271	4271	#NULL!	5.9	24.5	138	127	48	2.5	0	174	0	1	0	0	0	0	1	0	73.8398	ICrEF	0	1	LowBNP	0	731	0	759	31.7413	4	3.63053	1.68124	1	#NULL!
ICA-GE-00703	stade III	non	non	non	Faible	Faible	Moyen	Faible	90	27	105	65	36.6	79.6	107	7257	7257	#NULL!	5.5	14.4	144	150	27	3.9	1	150	1	1	1	0	1	1	1	0	87.384	ICrEF	0	1	HighBNP	1	452	0	452	31.4222	3	3.86076	1.43136	1	#NULL!
ICA-GE-00621	stade IV	non	non	non	Aucun	Faible	Aucun	Faible	80	30	176	90	37.8	74.5	133	1452	1452	#NULL!	6.4	20.6	138	108	43	4	1	156	0	1	1	0	1	0	0	0	76.1123	ICrEF	0	1	LowBNP	0	727	0	727	29.6269	4	3.16197	1.63347	1	#NULL!
ICA-GE-00527	stade III	inconnu	oui	non	Aucun	Aucun	Aucun	Faible	87	24	141	100	35.7	88.6	152	7870	7870	#NULL!	6.4	3	146	104	59	2.5	0	178	0	0	1	0	0	0	1	0	79.5264	ICpEF	0	2	HighBNP	0	731	0	755	28.153	3	3.89597	1.77085	1	#NULL!
ICA-GE-00608	stade III	oui	non	non	Aucun	Aucun	Faible	Faible	78	27	170	101	36.8	84.6	168	1259	1259	#NULL!	6.6	5.2	142	91	70	4.2	0	178	0	0	1	0	0	0	0	0	76.9719	ICpEF	0	2	LowBNP	0	731	0	774	27.0168	3	3.10003	1.8451	1	#NULL!
ICA-GE-00625	stade IV	non	non	oui	Aucun	Aucun	Faible	Faible	130	33	90	78	36.1	77.5	130	1763	1763	#NULL!	6.8	5.4	147	96	71	2.7	0	170	0	1	1	0	0	0	1	0	65.8672	ICpEF	0	2	LowBNP	0	487	0	487	26.609	4	3.24625	1.85126	1	#NULL!
ICA-GE-00582	stade IV	oui	non	non	Faible	Aucun	Moyen	Faible	105	26	120	63	36.9	86.3	130	3096	3096	#NULL!	6	19.5	136	51	91	3.2	1	170	0	0	1	0	0	0	1	0	74.1739	ICrEF	0	1	LowBNP	0	687	0	687	26.1246	4	3.4908	1.95904	1	#NULL!
ICA-GE-00348	stade IV	oui	non	non	Aucun	Aucun	Faible	Faible	73	28	170	92	37.1	83	109	13291	13291	#NULL!	5.4	29.5	142	71	79	4.2	0	178	1	1	1	0	0	0	0	1	89.8261	ICpEF	0	2	HighBNP	0	731	0	1227	26.0068	4	4.12356	1.89763	1	#NULL!
ICA-GE-00539	stade III	oui	non	non	Moyen	Moyen	Faible	Aucun	70	28	150	89	36.5	86.1	100	6143	6143	#NULL!	8.8	5.4	142	190	31	2.7	0	176	1	1	1	1	1	0	0	0	68.4682	ICrEF	0	1	HighBNP	0	731	0	1460	25.9879	3	3.78838	1.49136	1	#NULL!
ICA-GE-00556	stade III	non	non	non	Inconnu	Inconnu	Faible	Faible	117	26	141	109	35.6	83.2	151	3782	3782	#NULL!	5.7	14.7	142	103	66	6.4	0	180	1	0	1	0	0	0	0	0	63.2252	ICrEF	0	1	LowBNP	1	363	1	363	25.5556	3	3.57772	1.81954	1	#NULL!
ICA-GE-00694	stade III	oui	non	non	Faible	Inconnu	Faible	Faible	46	21	120	92	36.4	85.1	159	10725	10725	#NULL!	5.6	8.9	137	158	36	2.3	0	185	1	0	1	0	1	0	1	0	75.384	ICrEF	0	1	HighBNP	1	160	1	160	25.0402	3	4.0304	1.5563	1	#NULL!
ICA-GE-00660	stade III	oui	non	non	Aucun	Aucun	Aucun	Faible	73	16	145	55	36.8	63.5	114	2283	2283	#NULL!	4.9	26.9	132	131	34	3.9	1	160	1	0	1	1	1	0	1	0	76.5147	ICrEF	0	1	LowBNP	0	731	0	1030	24.8047	3	3.35851	1.53148	1	#NULL!
ICA-GE-00587	stade IV	non	non	non	Aucun	Aucun	Faible	Faible	68	24	153	86	36.5	69.4	126	4373	4373	#NULL!	6	2.6	140	69	68	5.4	1	170	0	#NULL!	1	0	0	0	0	0	89.3908	ICrEF	0	1	LowBNP	0	418	0	418	24.3945	4	3.64078	1.83251	1	#NULL!
ICA-GE-00697	stade IV	oui	non	oui	Inconnu	Inconnu	Faible	Faible	150	30	129	90	36.6	84	118	5895	5895	#NULL!	5.8	5.5	139	67	99	2.1	0	168	0	0	1	1	0	0	1	#NULL!	61.6345	ICrEF	0	1	HighBNP	0	731	0	752	24.2701	4	3.77048	1.99564	1	#NULL!
ICA-GE-00679	stade III	non	non	non	Inconnu	Inconnu	Faible	Moyen	77	29	130	73	37.3	79.2	115	40743	40743	#NULL!	8.2	228	140	235	21	4	0	175	1	1	1	0	1	0	0	1	88.3751	ICrEF	0	1	HighBNP	1	648	0	648	24.2286	3	4.61005	1.32222	1	#NULL!
ICA-GE-00675	stade IV	inconnu	non	non	Faible	Inconnu	Faible	Faible	111	18	116	83	37.6	69.9	98	70000	70000	#NULL!	3.6	23	130	256	23	3.3	0	175	0	0	1	0	1	0	0	1	60.7748	ICrEF	0	1	HighBNP	1	276	0	276	22.9224	4	4.8451	1.36173	1	#NULL!
ICA-GE-00573	stade IV	non	non	non	Aucun	Aucun	Aucun	Faible	92	18	165	97	37.2	46.7	118	5016	5016	#NULL!	5.5	0.8	141	90	50	7.7	1	142	0	0	0	0	0	0	0	1	86.4778	ICrEF	0	1	HighBNP	1	144	0	144	22.6146	4	3.70036	1.69897	1	#NULL!
ICA-GE-00619	stade III	non	oui	oui	Aucun	Aucun	Aucun	Aucun	72	16	156	104	36.3	66.4	143	551	551	#NULL!	5.5	1	144	67	90	5.1	1	172	0	#NULL!	1	0	0	0	0	0	54.0561	ICrEF	0	1	LowBNP	0	731	0	1070	22.2418	3	2.74115	1.95424	1	#NULL!
ICA-GE-00528	stade IV	non	non	non	Aucun	Aucun	Moyen	Faible	83	27	152	91	36.8	62.6	114	15323	15323	#NULL!	9.7	6.9	143	279	17	2.6	0	162	1	1	1	1	1	0	0	1	84.4709	ICpEF	0	2	HighBNP	1	360	0	360	22.2146	4	4.18534	1.23045	1	#NULL!
ICA-GE-00596	stade IV	non	non	non	Faible	Faible	Faible	Faible	96	30	140	91	37.2	70.3	106	31491	31491	#NULL!	7.7	11.2	123	180	28	2.4	0	170	1	0	1	0	1	0	0	1	92.386	ICpEF	0	2	HighBNP	0	731	0	810	22.0761	4	4.49819	1.44716	1	#NULL!
ICA-GE-00615	stade IV	non	non	non	Faible	Faible	Faible	Faible	105	24	121	83	36.2	57.3	104	12236	12236	#NULL!	4.5	0.7	139	76	70	3.9	0	164	1	1	1	0	0	0	1	1	68.1834	ICrEF	0	1	HighBNP	0	731	0	771	21.4902	4	4.08764	1.8451	1	#NULL!
ICA-GE-00628	stade IV	non	non	non	Aucun	Aucun	Aucun	Faible	90	22	117	78	37.6	61.7	124	12016	12016	#NULL!	5.5	68.9	142	91	72	2.6	0	170	1	#NULL!	1	0	0	1	1	0	73.0157	ICpEF	0	2	HighBNP	1	692	1	692	21.0381	4	4.07976	1.85733	1	#NULL!
ICA-GE-00692	stade IV	non	non	non	Aucun	Aucun	Aucun	Faible	109	34	144	77	35.5	52.7	122	14625	14625	#NULL!	7.8	2	140	117	52	3.5	0	160	0	1	1	1	0	0	0	0	76.2957	ICrEF	0	1	HighBNP	1	19	0	19	20.1953	4	4.1651	1.716	1	#NULL!
ICA-GE-00203	stade IV	non	non	non	Inconnu	Inconnu	Moyen	Faible	138	#NULL!	146	99	36.7	61.2	91	5570	5570	#NULL!	7.7	183	143	28	126	2.3	1	163	0	0	0	0	1	0	0	1	56.5585	ICrEF	0	1	HighBNP	0	717	0	717	18.4802	4	3.74586	2.10037	1	#NULL!
ICA-GE-00664	stade IV	inconnu	non	non	Inconnu	Inconnu	Aucun	Faible	90	28	142	78	36.5	56.3	153	3962	3962	#NULL!	9.4	10.9	138	107	57	3.4	0	178	1	0	1	0	0	1	1	0	78.8583	ICpEF	0	2	LowBNP	1	543	0	543	17.7692	4	3.59791	1.75587	1	#NULL!
ICA-GE-00614	stade IV	non	non	oui	Aucun	Aucun	Moyen	Faible	74	17	150	90	36.1	119.6	114	1574	1574	#NULL!	4.3	6.5	142	71	90	2.5	0	#NULL!	0	0	1	1	0	0	1	#NULL!	70.0999	ICpEF	0	2	LowBNP	0	731	0	1223	#NULL!	4	3.197	1.95424	1	#NULL!
ICA-GE-00671	stade III	inconnu	non	non	Inconnu	Inconnu	Faible	Faible	85	20	115	45	37	172	128	#NULL!	30093.8	4815	7.6	18.5	142	102	50	3.1	1	168	0	0	1	1	0	0	0	0	65.2539	ICpEF	1	3	HighBNP	1	405	0	405	61.0828	3	4.47848	1.69897	1	#NULL!
ICA-GE-00617	stade III	non	oui	non	Inconnu	Inconnu	Moyen	Faible	94	28	138	78	37.3	155.1	118	1084	1084	#NULL!	12.1	49.9	142	103	72	3.9	0	169	0	0	1	1	1	1	0	1	52.2437	ICpEF	1	3	LowBNP	0	731	0	934	52.6942	3	3.03503	1.85733	1	#NULL!
ICA-GE-00529	stade III	non	oui	non	Aucun	Aucun	Moyen	Moyen	80	24	170	100	35.5	136	138	1411	1411	#NULL!	8.1	11.7	142	73	89	3.2	0	183	0	0	1	1	0	0	1	0	70.7899	ICpEF	1	3	LowBNP	0	731	0	762	38.6694	3	3.14953	1.94939	1	#NULL!
ICA-GE-00687	stade II	inconnu	non	non	Inconnu	Inconnu	Faible	Faible	60	16	139	83	35.9	88	142	1071	1071	#NULL!	8.2	5	143	101	45	3.7	1	150	1	0	1	1	1	0	1	0	82.59	ICpEF	1	3	LowBNP	0	731	0	939	38.0889	1	3.02979	1.65321	1	#NULL!
ICA-GE-00618	stade IV	non	non	oui	Aucun	Aucun	Aucun	Faible	86	23	140	76	37	77	141	702	702	#NULL!	6.7	21.7	141	115	37	4	1	150	0	0	0	0	1	0	1	0	87.4278	ICpEF	1	3	LowBNP	0	731	0	1089	35.0222	4	2.84634	1.5682	1	#NULL!
ICA-GE-00681	stade III	non	non	non	Aucun	Aucun	Moyen	Moyen	102	20	128	75	37.4	111.4	134	658	658	#NULL!	5.2	5.9	137	86	39	2.7	0	177	1	#NULL!	1	0	0	1	1	1	70.8638	ICpEF	1	3	LowBNP	1	59	0	59	33.7706	3	2.81823	1.59106	1	#NULL!
ICA-GE-00549	stade III	non	non	non	Aucun	Aucun	Faible	Faible	99	22	132	86	37.1	86.3	138	3448	3448	#NULL!	7.1	25.1	142	116	38	3.9	1	160	0	#NULL!	1	1	0	0	0	0	81.473	ICpEF	1	3	LowBNP	0	731	0	776	31.1719	3	3.53757	1.57978	1	#NULL!
ICA-GE-00568	stade IV	non	non	non	Aucun	Aucun	Faible	Faible	84	26	178	86	38.2	97.7	145	1709	1709	#NULL!	5.5	55.5	142	72	81	2.1	0	173	0	0	1	0	0	0	1	0	85.5305	ICpEF	1	3	LowBNP	0	731	0	891	30.6058	4	3.23274	1.90849	1	#NULL!
ICA-GE-00613	stade IV	oui	non	non	Aucun	Aucun	Aucun	Faible	73	24	116	44	37	79.5	118	568	568	#NULL!	6.2	41.4	138	220	24	2.7	0	164	0	1	1	0	1	0	0	1	79.4114	ICpEF	1	3	LowBNP	0	731	0	1314	29.5211	4	2.75435	1.38021	1	#NULL!
ICA-GE-00693	stade III	non	non	non	Aucun	Aucun	Faible	Faible	66	20	158	70	37.6	89.8	112	1050	1050	#NULL!	6.3	#NULL!	137	91	66	2.7	0	170	0	0	1	1	0	0	0	#NULL!	86.6475	ICpEF	1	3	LowBNP	1	480	1	480	29.5156	3	3.02119	1.81954	1	#NULL!
ICA-GE-00678	stade IV	non	oui	oui	Faible	Faible	Faible	Faible	55	21	124	70	35.5	83.6	110	7315	7315	#NULL!	6	21.8	133	124	47	4.3	0	173	1	#NULL!	1	0	1	0	1	1	81.5934	ICpEF	1	3	HighBNP	1	256	1	256	29.0688	4	3.86421	1.6721	1	#NULL!
ICA-GE-00633	stade IV	non	non	non	Aucun	Aucun	Faible	Faible	95	24	148	84	36.3	85.9	116	1751	1751	#NULL!	15.1	8.1	145	92	73	3	0	173	1	1	1	1	0	1	0	1	68.7283	ICpEF	1	3	LowBNP	1	60	1	60	28.8015	4	3.24329	1.86332	1	#NULL!
ICA-GE-00574	stade IV	oui	non	non	Aucun	Aucun	Faible	Faible	130	23	149	101	37.4	80.4	135	3761	3761	#NULL!	7.5	2.8	139	70	79	3.6	0	168	0	1	1	0	0	0	0	0	90.4778	ICpEF	1	3	LowBNP	1	112	1	112	27.0692	4	3.5753	1.89763	1	#NULL!
ICA-GE-00673	stade III	inconnu	non	non	Inconnu	Inconnu	Faible	Moyen	57	#NULL!	156	65	37.1	85.1	67	1425	1425	#NULL!	5.1	1.9	148	97	62	4.5	0	180	0	0	1	0	0	0	1	#NULL!	82.1027	ICpEF	1	3	LowBNP	1	270	0	270	25.9568	3	3.15381	1.79239	1	#NULL!
ICA-GE-00603	stade IV	oui	non	non	Aucun	Aucun	Faible	Faible	108	29	140	90	36.1	77.8	127	3005	3005	#NULL!	5.4	23.6	139	126	44	3.4	0	171	1	0	0	0	1	0	0	1	88.6352	ICpEF	1	3	LowBNP	1	433	0	433	25.9225	4	3.47784	1.64345	1	#NULL!
ICA-GE-00632	stade IV	non	non	non	Aucun	Aucun	Aucun	Faible	87	24	171	95	36.4	69.3	132	3317	3317	#NULL!	6	2.3	140	118	37	5.1	1	165	1	1	1	0	1	1	1	0	82.0726	ICpEF	1	3	LowBNP	1	435	1	435	24.977	4	3.52075	1.5682	1	#NULL!
ICA-GE-00594	stade IV	non	non	non	Aucun	Aucun	Moyen	Faible	85	32	120	54	36.9	80.4	92	2312	2312	#NULL!	9.9	42.6	139	66	94	5.3	0	182	0	0	0	1	1	0	0	0	69.4812	ICpEF	1	3	LowBNP	0	731	0	1095	22.1893	4	3.36399	1.97313	1	#NULL!
ICA-GE-00677	stade IV	non	non	non	Inconnu	Inconnu	Faible	Faible	80	28	147	88	37.5	67.3	124	12908	12908	#NULL!	5.9	4.9	141	101	58	5.8	0	178	1	1	1	1	0	0	1	#NULL!	73.3744	ICpEF	1	3	HighBNP	1	144	0	144	20.7676	4	4.11086	1.76343	1	#NULL!
ICA-GE-00645	stade IV	non	non	non	Aucun	Aucun	Moyen	Faible	67	13	133	80	37	55.6	116	10433	10433	#NULL!	6.5	3.7	138	85	54	2.3	1	163	1	0	1	0	1	0	0	1	85.0513	ICpEF	1	3	HighBNP	1	381	1	381	19.7222	4	4.01841	1.73239	1	#NULL!
ICA-GE-00554	stade IV	non	non	oui	Faible	Aucun	Faible	Faible	94	22	99	54	36.1	66.8	129	2047	2047	#NULL!	6	7.4	142	67	94	2.9	0	180	0	0	0	0	0	1	1	0	68.7556	ICpEF	1	3	LowBNP	0	556	0	556	19.7222	4	3.31112	1.97313	1	#NULL!
ICA-GE-00535	stade IV	non	non	non	Aucun	Aucun	Moyen	Moyen	62	24	86	50	35.7	100.7	127	2825	2825	#NULL!	6.5	10.7	122	502	6	4.3	1	#NULL!	1	0	1	1	1	0	1	0	82.5572	ICpEF	1	3	LowBNP	0	316	0	316	#NULL!	4	3.45102	0.778151	1	#NULL!
ICA-GE-00809	stade III	oui	inconnu	oui	Aucun	Inconnu	Faible	Faible	140	28	113	77	37.4	54.1	130	9000	9000	#NULL!	6	6.3	137	105	42	3.3	1	158	1	0	1	0	1	0	1	0	84.9144	ICpEF	1	3	HighBNP	1	131	0	131	19.7885	3	3.95424	1.62325	0	#NULL!
ICA-GE-00682	stade IV	inconnu	inconnu	inconnu	Aucun	Aucun	Aucun	Moyen	140	38	157	113	40.2	72	128	4117	4117	#NULL!	8.3	122.3	139	138	30	#NULL!	1	152	0	0	0	0	1	0	1	0	85.0897	NA	#NULL!	#NULL!	LowBNP	1	57	1	57	31.1634	4	3.61458	1.47712	#NULL!	#NULL!
ICA-GE-01041	stade IV	non	oui	non	Inconnu	Inconnu	Fort	Faible	95	16	109	69	36.5	50.9	77	15992	15992	#NULL!	#NULL!	25.06	134	169	26	3.8	1	150	0	1	1	0	1	0	0	1	80.8706	NA	#NULL!	#NULL!	HighBNP	0	#NULL!	0	#NULL!	#NULL!	4	4.2039	1.41497	#NULL!	#NULL!
ICA-GE-00532	stade III	non	oui	non	Aucun	Aucun	Moyen	Moyen	140	12	143	105	36.5	68	101	70000	70000	#NULL!	5.7	90.6	145	999	3	3.6	0	135	1	1	1	0	1	0	0	1	84.9719	ICpEF	0	2	HighBNP	1	45	1	45	33.5254	3	4.8451	0.477121	#NULL!	#NULL!
ICA-GE-00670	stade IV	non	oui	non	Inconnu	Inconnu	Faible	Faible	101	34	178	109	36.5	89.4	143	5350	5350	#NULL!	8.2	1.4	138	163	31	3	0	170	0	0	1	1	1	0	0	0	91.5072	ICpEF	0	2	HighBNP	0	731	0	752	30	4	3.72835	1.49136	#NULL!	#NULL!
ICA-GE-00570	stade IV	oui	non	non	Faible	Faible	Inconnu	Moyen	80	32	125	93	36.5	61	138	19034	19034	#NULL!	15.6	2.7	130	180	26	3.2	1	150	1	1	1	0	0	0	0	0	59.0363	ICrEF	0	1	HighBNP	1	189	1	189	26.3556	4	4.27953	1.41497	#NULL!	#NULL!
ICA-GE-00599	stade IV	non	non	non	Faible	Aucun	Aucun	Moyen	69	36	122	78	36.6	75.3	111	11464	11464	#NULL!	7.6	34.5	145	217	24	4.3	0	170	1	1	1	1	1	0	0	1	79.6112	ICrEF	0	1	HighBNP	1	59	1	59	25.5709	4	4.05934	1.38021	#NULL!	#NULL!
ICA-GE-00634	stade IV	inconnu	inconnu	inconnu	Faible	Aucun	Moyen	Moyen	111	19	95	75	36.4	#NULL!	132	5271	5271	#NULL!	3.4	39.1	142	84	52	3.5	1	156	1	0	0	0	1	1	1	1	92.2738	ICrEF	0	1	HighBNP	1	11	1	11	25.4767	4	3.72189	1.716	#NULL!	#NULL!
ICA-GE-00550	stade III	non	non	non	Aucun	Aucun	Aucun	Faible	86	19	82	54	37.5	66.1	103	70000	70000	#NULL!	5.1	120	136	867	3	3.4	1	163	0	0	1	0	1	0	1	0	81.1335	ICpEF	0	2	HighBNP	1	6	1	6	24.8786	3	4.8451	0.477121	#NULL!	#NULL!
ICA-GE-00564	stade III	non	oui	non	Aucun	Aucun	Faible	Faible	88	20	110	69	36.4	76	152	6080	6080	#NULL!	6.7	43.2	138	142	40	2.6	0	171	0	1	1	0	1	0	1	0	79.7454	ICrEF	0	1	HighBNP	0	731	0	835	24.7598	3	3.7839	1.60206	#NULL!	#NULL!
ICA-GE-00139	stade IV	non	oui	inconnu	Inconnu	Inconnu	Fort	Moyen	98	36	119	92	36.5	77	149	6625	6625	#NULL!	7.1	32.2	130	68	77	2.3	1	162	0	0	0	0	0	0	1	0	73.3415	ICrEF	0	1	HighBNP	1	26	0	26	24.6152	4	3.82119	1.88649	#NULL!	#NULL!
ICA-GE-00604	stade IV	non	oui	oui	Aucun	Aucun	Faible	Faible	109	25	131	79	36.9	51.7	130	2002	2002	#NULL!	6.8	1.2	142	112	42	4.7	1	145	0	0	1	1	0	0	0	0	72.7036	ICrEF	0	1	LowBNP	0	731	0	824	24.4946	4	3.30146	1.62325	#NULL!	#NULL!
ICA-GE-00620	stade III	non	non	non	Aucun	Faible	Fort	Faible	59	20	109	62	36	95.7	115	14712	14712	#NULL!	6.8	15	132	170	30	3.1	0	193	1	0	0	0	1	0	1	1	89.692	ICpEF	0	2	HighBNP	1	253	1	253	23.7053	3	4.16767	1.47712	#NULL!	#NULL!
ICA-GE-00558	stade IV	non	non	non	Faible	Aucun	Aucun	Aucun	125	22	110	60	36.5	79.8	108	9327	9327	#NULL!	6.5	78.5	136	94	50	2.3	1	170	1	0	1	0	0	0	1	0	79.4497	ICrEF	0	1	HighBNP	1	15	0	15	23.6332	4	3.96974	1.69897	#NULL!	#NULL!
ICA-GE-00640	stade IV	non	non	non	Faible	Faible	Faible	Faible	95	28	168	79	36.6	54.3	108	6976	6976	#NULL!	6	3.5	144	109	38	4.6	1	152	0	0	1	0	1	0	0	0	93.4045	ICpEF	0	2	HighBNP	1	163	1	163	22.2472	4	3.84361	1.57978	#NULL!	#NULL!
ICA-GE-00566	stade IV	non	oui	non	Aucun	Aucun	Faible	Faible	90	24	155	98	36.8	88.6	127	13567	13567	#NULL!	7.2	4.8	143	75	89	3.5	0	195	0	0	1	1	0	0	0	0	69.8097	ICrEF	0	1	HighBNP	0	731	0	1056	22.1959	4	4.13248	1.94939	#NULL!	#NULL!
ICA-GE-00588	stade II	oui	non	non	Aucun	Aucun	Fort	Moyen	120	24	124	88	35.9	84.6	123	12637	12637	#NULL!	8.4	10.3	140	143	45	2.2	0	180	0	1	1	1	1	1	0	1	61.4456	ICrEF	0	1	HighBNP	1	138	1	138	22.0679	1	4.10164	1.65321	#NULL!	#NULL!
ICA-GE-00663	stade III	non	non	non	Faible	Inconnu	Moyen	Aucun	127	21	119	57	36.1	66.9	120	56760	56760	#NULL!	6.4	17.4	133	314	15	2.2	0	170	1	#NULL!	1	0	1	0	1	0	87.4798	ICrEF	0	1	HighBNP	1	49	1	49	20.7266	3	4.75404	1.17609	#NULL!	#NULL!
ICA-GE-00546	stade IV	oui	non	non	Faible	Faible	Moyen	Faible	101	28	144	71	36.7	49.7	111	9884	9884	#NULL!	5.7	28	123	58	90	3.7	1	160	0	0	1	0	0	0	1	0	70.1246	ICpEF	0	2	HighBNP	1	30	1	30	15.2734	4	3.99493	1.95424	#NULL!	#NULL!
ICA-GE-00892	stade IV	oui	oui	non	Inconnu	Inconnu	Fort	Moyen	90	28	146	80	36.9	103	128	22918	22918	#NULL!	7.3	18.8	142	115	48	3.2	0	190	0	0	1	0	0	0	0	0	89.0103	ICpEF	0	2	HighBNP	1	8	1	8	#NULL!	4	4.36018	1.68124	#NULL!	#NULL!
ICA-GE-00276	stade IV	oui	oui	oui	Moyen	Moyen	Fort	Moyen	113	26	137	87	36.4	83.7	138	8283	8283	#NULL!	11.4	9.7	139	114	58	1.8	0	170	0	0	1	1	0	1	0	0	64.6845	ICrEF	0	1	HighBNP	1	15	1	15	#NULL!	4	3.91819	1.76343	#NULL!	#NULL!
ICA-GE-00545	stade IV	oui	non	non	Aucun	Aucun	Fort	Faible	68	26	110	55	36	129.5	132	3112	3112	#NULL!	5.7	70.8	137	118	69	1.8	0	172	1	1	1	1	1	0	1	1	74.8172	ICpEF	1	3	LowBNP	1	18	0	18	43.4694	4	3.49304	1.83885	#NULL!	#NULL!
ICA-GE-00605	stade IV	non	non	non	Aucun	Aucun	Moyen	Moyen	70	20	145	56	38.5	110.5	80	64240	64240	#NULL!	8.5	152.3	137	432	8	4.9	1	160	1	0	1	1	1	0	0	1	77.7413	ICpEF	1	3	HighBNP	1	513	0	513	41.0156	4	4.80781	0.90309	#NULL!	#NULL!
ICA-GE-00598	stade III	non	oui	oui	Aucun	Aucun	Faible	Aucun	90	25	141	74	36.7	140	160	1071	1071	#NULL!	5.8	8	142	75	87	3	0	182	0	1	0	0	0	0	1	0	72.9199	ICpEF	1	3	LowBNP	0	731	0	737	39.8503	3	3.02979	1.93952	#NULL!	#NULL!
ICA-GE-00656	stade III	non	non	non	Inconnu	Inconnu	Faible	Moyen	136	32	158	100	36.4	102	136	504	504	#NULL!	7.4	4.2	136	71	71	3.5	1	164	0	0	0	0	0	0	1	0	77.2567	ICpEF	1	3	LowBNP	0	731	0	934	37.2918	3	2.70243	1.85126	#NULL!	#NULL!
ICA-GE-00695	stade III	oui	non	non	Aucun	Aucun	Faible	Aucun	67	16	109	54	36.3	120.3	145	631	631	#NULL!	11.3	1.7	139	184	32	3.8	0	177	0	1	1	1	1	0	0	1	66.3628	ICpEF	1	3	LowBNP	0	731	0	826	36.5476	3	2.80003	1.50515	#NULL!	#NULL!
ICA-GE-00607	stade III	oui	non	non	Aucun	Aucun	Moyen	Faible	72	20	142	78	36.3	128.3	139	958	958	#NULL!	9.4	9.5	143	106	59	2.8	0	186	1	1	1	0	0	0	1	1	76.6051	ICpEF	1	3	LowBNP	0	704	0	704	35.5243	3	2.98137	1.77085	#NULL!	#NULL!
ICA-GE-00606	stade IV	non	non	non	Faible	Faible	Moyen	Faible	103	28	105	53	38.7	101.7	125	9388	9388	#NULL!	7.8	77	122	70	69	2.7	1	161	0	0	1	0	0	0	1	0	84.0274	ICpEF	1	3	HighBNP	1	716	0	716	34.9909	4	3.97257	1.83885	#NULL!	#NULL!
ICA-GE-00547	stade IV	oui	non	non	Faible	Aucun	Faible	Faible	114	25	143	74	36.9	91.8	114	5571	5571	#NULL!	4.7	6.5	144	59	85	4.2	1	165	1	0	0	0	0	1	1	0	77.6783	ICpEF	1	3	HighBNP	1	33	1	33	33.9761	4	3.74593	1.92942	#NULL!	#NULL!
ICA-GE-00659	stade IV	inconnu	non	non	Inconnu	Inconnu	Inconnu	Faible	121	35	170	97	37.2	99.5	156	1603	1603	#NULL!	6	16.2	136	156	36	3.2	0	168	0	1	1	1	1	0	0	0	79.6523	ICpEF	1	3	LowBNP	1	625	1	625	33.9427	4	3.20493	1.5563	#NULL!	#NULL!
ICA-GE-00655	stade II	non	non	non	Aucun	Aucun	Faible	Moyen	73	20	193	68	36.7	86.2	166	1445	1445	#NULL!	6.7	6.5	122	80	64	6	1	166	1	0	1	0	0	0	0	0	72.7009	ICpEF	1	3	LowBNP	0	731	0	1079	33.6406	1	3.15987	1.80618	#NULL!	#NULL!
ICA-GE-00422	stade IV	oui	non	non	Faible	Faible	Moyen	Faible	90	28	107	63	38.7	103.2	78	2957	2957	#NULL!	13.4	138.8	134	282	18	2.5	0	172	1	1	1	1	1	1	1	1	76.2464	ICpEF	1	3	LowBNP	1	45	1	45	31.8077	4	3.47085	1.25527	#NULL!	#NULL!
ICA-GE-00466	stade IV	inconnu	non	inconnu	Aucun	Aucun	Faible	Faible	87	28	166	96	36.6	72.1	125	22045	22045	#NULL!	8.3	21.2	149	128	32	6.1	1	160	0	0	1	1	1	1	1	0	89.9055	ICpEF	1	3	HighBNP	1	18	1	18	28.0469	4	4.34331	1.50515	#NULL!	#NULL!
ICA-GE-00542	stade II	non	non	non	Faible	Aucun	Fort	Moyen	75	20	142	90	36.8	102.9	94	24245	24245	#NULL!	8.1	7	146	487	9	3.3	0	175	1	#NULL!	1	0	1	0	1	1	79.5209	ICpEF	1	3	HighBNP	1	31	0	31	27.9184	1	4.38462	0.954243	#NULL!	#NULL!
ICA-GE-00630	stade IV	non	non	non	Aucun	Aucun	Faible	Faible	140	28	109	67	37.9	79.3	127	#NULL!	55000	8800	6.3	70	132	100	47	3.7	1	164	0	0	0	0	1	0	1	0	76.4928	ICpEF	1	3	HighBNP	1	57	1	57	27.7736	4	4.74036	1.6721	#NULL!	#NULL!
ICA-GE-00623	stade III	non	non	non	Aucun	Aucun	Aucun	Faible	144	25	136	80	37.3	85	140	1943	1943	#NULL!	7.1	42.5	142	93	63	3.2	0	174	0	0	1	0	0	0	1	0	88.6899	ICpEF	1	3	LowBNP	0	731	0	1236	27.4805	3	3.28847	1.79934	#NULL!	#NULL!
ICA-GE-00689	stade IV	oui	non	non	Aucun	Aucun	Faible	Faible	144	25	140	73	37.7	84	107	2986	2986	#NULL!	5.3	16.5	132	75	92	2.3	0	175	1	1	1	1	0	0	1	1	65.2594	ICpEF	1	3	LowBNP	1	162	1	162	25.6	4	3.47509	1.96379	#NULL!	#NULL!
ICA-GE-00551	stade IV	non	non	non	Aucun	Faible	Faible	Faible	100	20	150	59	36.9	61	135	15370	15370	#NULL!	6.7	4.4	119	70	62	3.9	1	156	1	0	0	0	0	0	1	0	100.594	ICpEF	1	3	HighBNP	1	140	1	140	25.1479	4	4.18667	1.79239	#NULL!	#NULL!
ICA-GE-00531	stade IV	non	non	non	Aucun	Aucun	Faible	Faible	75	28	155	73	37	78	84	8053	8053	#NULL!	6.1	15.4	132	124	44	3.4	0	169	1	1	1	0	1	1	1	0	91.0883	ICpEF	1	3	HighBNP	1	110	1	110	24.8591	4	3.90596	1.64345	#NULL!	#NULL!
ICA-GE-00534	stade IV	non	oui	non	Aucun	Aucun	Faible	Faible	140	40	143	80	37	66.6	117	9294	9294	#NULL!	7.5	3	135	93	47	3.6	1	160	1	0	1	0	0	0	1	0	90.5079	ICpEF	1	3	HighBNP	0	731	0	1426	24.7656	4	3.9682	1.6721	#NULL!	#NULL!
ICA-GE-00651	stade II	non	non	non	Inconnu	Inconnu	Moyen	Faible	92	16	119	72	36.8	89	140	15546	15546	#NULL!	6.5	23	140	105	58	2.6	0	185	0	0	1	1	0	0	1	0	79.0719	ICpEF	1	3	HighBNP	1	369	0	369	24.7188	1	4.19162	1.76343	#NULL!	#NULL!
ICA-GE-00662	stade IV	inconnu	oui	non	Inconnu	Inconnu	Moyen	Faible	102	30	112	72	37.4	110.8	64	4448	4448	#NULL!	6.5	0.9	145	94	64	3.7	0	192	1	1	0	0	0	1	1	1	83.1266	ICpEF	1	3	LowBNP	1	547	1	547	24.6853	4	3.64816	1.80618	#NULL!	#NULL!
ICA-GE-00653	stade III	non	non	non	Faible	Aucun	Faible	Faible	69	28	160	79	37.1	54.4	102	6408	6408	#NULL!	5.7	25.7	141	72	66	4.4	1	148	1	0	0	0	0	0	0	1	85.3032	ICpEF	1	3	HighBNP	1	454	0	454	24.6074	3	3.80672	1.81954	#NULL!	#NULL!
ICA-GE-00572	stade IV	non	non	non	Inconnu	Inconnu	Moyen	Faible	110	28	93	62	37	54.7	113	34698	34698	#NULL!	6.2	9.6	144	179	22	4.1	1	147	1	0	1	0	1	0	0	1	83.1677	ICpEF	1	3	HighBNP	1	156	1	156	24.5731	4	4.5403	1.34242	#NULL!	#NULL!
ICA-GE-00698	stade III	non	non	non	Aucun	Aucun	Faible	Faible	51	25	158	66	36.8	59.7	119	6410	6410	#NULL!	6.4	44.1	131	281	12	5	1	152	0	0	1	0	1	1	0	0	89.848	ICpEF	1	3	HighBNP	1	207	0	207	24.2382	3	3.80686	1.07918	#NULL!	#NULL!
ICA-GE-00536	stade III	non	oui	non	Faible	Faible	Aucun	Faible	105	25	174	84	36.4	67.5	95	40755	40755	#NULL!	6.7	124.4	146	285	13	3	1	169	0	1	1	0	1	0	0	0	84.4545	ICpEF	1	3	HighBNP	1	419	0	419	23.7387	3	4.61018	1.11394	#NULL!	#NULL!
ICA-GE-00672	stade III	non	non	non	Aucun	Aucun	Aucun	Aucun	93	21	117	81	37.3	54	100	22006	22006	#NULL!	7.1	40.3	132	64	82	2.9	1	150	0	0	1	0	0	0	0	1	74.6804	ICpEF	1	3	HighBNP	1	85	0	85	23.6	3	4.34254	1.91381	#NULL!	#NULL!
ICA-GE-00533	stade III	non	non	non	Aucun	Aucun	Fort	Moyen	104	20	169	120	35.2	79	151	8147	8147	#NULL!	6.5	8.8	144	108	53	2.4	0	170	1	0	1	0	0	0	1	0	88.7283	ICpEF	1	3	HighBNP	0	731	0	1456	23.5294	3	3.911	1.72428	#NULL!	#NULL!
ICA-GE-00575	stade IV	oui	oui	oui	Aucun	Aucun	Moyen	Faible	70	18	134	83	36.5	76	108	7318	7318	#NULL!	6.5	17.1	147	69	87	2	0	174	1	0	1	1	0	0	1	1	77.3607	ICpEF	1	3	HighBNP	0	731	0	781	23.1206	4	3.86439	1.93952	#NULL!	#NULL!
ICA-GE-00411	stade II	non	non	inconnu	Inconnu	Inconnu	Inconnu	Faible	88	33	117	60	36.7	58.4	136	1691	1691	#NULL!	10.8	40.6	143	112	48	2.8	0	164	0	0	1	1	1	0	0	0	95.1294	ICpEF	1	3	LowBNP	1	7	1	7	22.6428	1	3.22814	1.68124	#NULL!	#NULL!
ICA-GE-00748	stade IV	non	non	oui	Moyen	Moyen	Fort	Faible	123	22	163	113	37.1	45.4	142	4384	4384	#NULL!	5.8	35.1	138	165	23	3.7	1	149	0	0	1	0	1	0	1	0	92.8652	ICpEF	1	3	LowBNP	1	14	0	14	22.1161	4	3.64187	1.36173	#NULL!	#NULL!
ICA-GE-00616	stade III	non	non	non	Aucun	Aucun	Aucun	Faible	80	20	124	66	36.7	60.9	144	2111	2111	#NULL!	7.7	1.2	140	90	48	5.7	1	166	0	0	1	0	#NULL!	0	0	0	93.5441	ICpEF	1	3	LowBNP	0	731	0	766	21.8464	3	3.32449	1.68124	#NULL!	#NULL!
ICA-GE-00544	stade III	non	non	non	Aucun	Aucun	Moyen	Aucun	93	21	134	79	35.6	75.5	116	1653	1653	#NULL!	4.8	5	136	92	71	2.5	0	178	0	0	1	0	0	0	1	0	73.9576	ICpEF	1	3	LowBNP	0	731	0	783	21.7776	3	3.21827	1.85126	#NULL!	#NULL!
ICA-GE-00563	stade III	non	non	non	Aucun	Aucun	Faible	Aucun	84	18	170	105	36.5	51.9	161	6016	6016	#NULL!	5.1	66.2	131	42	101	4.4	1	156	0	0	1	0	0	1	0	0	69.3525	ICpEF	1	3	HighBNP	0	731	0	1131	21.6963	3	3.77931	2.00432	#NULL!	#NULL!
ICA-GE-00591	stade II	non	oui	non	Aucun	Aucun	Aucun	Aucun	96	32	113	72	36.6	57.5	107	1668	1668	#NULL!	6.6	14.7	141	55	98	3.6	1	155	0	0	0	0	0	0	0	0	61.8645	ICpEF	1	3	LowBNP	0	709	0	709	21.436	1	3.2222	1.99123	#NULL!	#NULL!
ICA-GE-00658	stade III	non	non	non	Inconnu	Inconnu	Faible	Faible	150	28	135	96	37	62.9	145	6883	6883	#NULL!	5.1	1.9	138	106	52	3.2	0	175	0	0	0	0	0	0	1	0	92.2053	ICpEF	1	3	HighBNP	1	146	0	146	18.9061	3	3.83778	1.716	#NULL!	#NULL!
ICA-GE-00560	stade IV	non	non	non	Inconnu	Inconnu	Faible	Faible	104	29	145	76	36.2	48	75	21653	21653	#NULL!	4.9	134.3	131	237	16	3.9	1	160	0	0	1	0	0	0	0	1	78.3984	ICpEF	1	3	HighBNP	1	247	1	247	18.3594	4	4.33552	1.20412	#NULL!	#NULL!
ICA-GE-00657	stade IV	oui	non	non	Aucun	Aucun	Faible	Faible	110	#NULL!	104	71	36.7	51.2	117	3886	3886	#NULL!	6.5	12.1	136	45	114	3.1	0	172	0	0	0	0	0	1	1	0	64.794	ICpEF	1	3	LowBNP	1	442	1	442	16.7658	4	3.5895	2.0569	#NULL!	#NULL!
ICA-GE-01036	stade IV	non	non	non	Aucun	Aucun	Faible	Faible	100	24	201	129	36	54.6	103	70000	70000	#NULL!	4.9	8.64	147	236	18	4.37	1	#NULL!	0	0	1	0	1	0	0	1	68.063	ICpEF	1	3	HighBNP	0	#NULL!	0	#NULL!	#NULL!	4	4.8451	1.25527	#NULL!	#NULL!
ICA-GE-01015	stade IV	non	non	non	Moyen	Moyen	Aucun	Faible	109	20	118	81	36.2	60.5	91	11979	11979	#NULL!	7.1	25.4	130	130	50	2	0	178	0	0	1	0	0	0	1	1	62.6557	ICpEF	1	3	HighBNP	1	22	1	22	#NULL!	4	4.07842	1.69897	#NULL!	#NULL!
ICA-GE-00552	stade IV	non	non	non	Aucun	Aucun	Fort	Moyen	79	24	158	71	36.2	59.5	94	66649	66649	#NULL!	5	6.7	141	466	7	7.2	1	171	1	0	1	0	1	0	1	1	81.8508	ICpEF	1	3	HighBNP	1	357	0	357	17.7832	4	4.82379	0.845098	#NULL!	1
ICA-GE-00756	stade IV	oui	oui	oui	Inconnu	Inconnu	Moyen	Moyen	99	35	203	100	36.7	47	109	2679	2679	#NULL!	10.2	#NULL!	140	98	48	5.3	1	148	0	1	1	0	1	0	1	1	76.6407	ICpEF	0	2	LowBNP	0	731	0	1124	21.229	4	3.42797	1.68124	#NULL!	1
ICA-GE-00631	stade IV	non	oui	non	Aucun	Aucun	Faible	Faible	74	22	169	93	37	111.2	154	1498	1498	#NULL!	6.3	1.7	142	109	58	3.3	0	180	0	1	1	1	0	0	1	0	73.2402	ICpEF	0	2	LowBNP	0	731	0	853	34.2901	4	3.17551	1.76343	#NULL!	1
ICA-GE-00584	stade IV	non	non	non	Aucun	Aucun	Faible	Faible	94	18	154	79	37.8	101.3	109	10506	10506	#NULL!	8.2	35.9	140	243	26	3.4	0	175	1	1	1	1	1	0	0	0	66.5489	ICrEF	0	1	HighBNP	1	640	0	640	33.5673	4	4.02144	1.41497	#NULL!	1
ICA-GE-00578	stade IV	non	oui	non	Aucun	Aucun	Faible	Fort	93	34	163	112	36.6	71.4	149	1781	1781	#NULL!	11.4	3.2	137	79	62	3.3	1	166	0	#NULL!	1	1	0	0	1	0	78.8556	ICpEF	0	2	LowBNP	1	473	0	473	25.8383	4	3.25066	1.79239	#NULL!	1
ICA-GE-00555	stade IV	oui	non	non	Faible	Faible	Aucun	Faible	90	35	165	114	36.5	64.3	127	1361	1361	#NULL!	11.4	7.1	142	99	46	8.9	1	160	0	0	1	0	0	0	1	0	82.0479	ICrEF	0	1	LowBNP	0	731	0	782	24.6094	4	3.13386	1.66276	#NULL!	1
ICA-GE-00754	stade III	oui	non	non	Aucun	Aucun	Faible	Faible	80	24	137	52	36.5	62.8	124	45570	45570	#NULL!	7.4	3.8	123	163	25	3.1	1	156	0	0	1	0	1	1	1	0	81.6235	ICrEF	0	1	HighBNP	0	731	0	760	24.4494	3	4.65868	1.39794	#NULL!	1
ICA-GE-00441	stade IV	inconnu	non	non	Aucun	Aucun	Aucun	Faible	63	29	104	53	36.3	58.2	126	3657	3657	#NULL!	5.7	6.8	143	130	31	7.1	1	157	1	0	1	0	1	0	0	0	93.7112	ICpEF	0	2	LowBNP	1	303	1	303	23.6521	4	3.56312	1.49136	#NULL!	1
ICA-GE-00602	stade III	non	non	non	Aucun	Aucun	Faible	Faible	54	22	169	76	36.7	61.2	132	11890	11890	#NULL!	5.2	0.8	145	68	79	3.8	1	163	0	0	1	1	0	0	0	0	69.1389	ICpEF	0	2	HighBNP	0	731	0	873	23.0344	3	4.07518	1.89763	#NULL!	1
ICA-GE-00624	stade IV	non	non	non	Aucun	Aucun	Faible	Faible	71	21	182	80	37.2	122.4	104	664	664	#NULL!	8	#NULL!	149	148	38	6.1	0	180	0	0	1	0	1	0	0	1	80.5749	ICpEF	1	3	LowBNP	1	249	0	249	35.8333	4	2.82217	1.57978	#NULL!	1
ICA-GE-00593	stade III	non	non	non	Aucun	Aucun	Faible	Faible	70	22	105	70	36.4	94.4	147	4217	4217	#NULL!	7.2	18.6	141	98	63	4.3	0	169	0	0	1	0	0	1	1	0	78.6256	ICpEF	1	3	LowBNP	0	731	0	746	32.4568	3	3.625	1.79934	#NULL!	1
ICA-GE-00537	stade III	non	non	non	Aucun	Aucun	Moyen	Aucun	75	18	132	70	36.9	91.2	116	687	687	#NULL!	8.4	59.5	133	197	27	4.3	0	172	1	1	1	1	1	1	0	0	80.1123	ICpEF	1	3	LowBNP	0	696	0	696	29.881	3	2.83696	1.43136	#NULL!	1
ICA-GE-00696	stade IV	oui	non	non	Inconnu	Inconnu	Aucun	Faible	150	18	159	111	37.9	100.2	149	2296	2296	#NULL!	5.2	53.6	133	103	67	3.2	0	180	0	#NULL!	1	0	0	0	1	#NULL!	61.8973	ICpEF	1	3	LowBNP	0	731	0	770	27.7778	4	3.36097	1.82607	#NULL!	1
ICA-GE-00626	stade III	non	non	non	Aucun	Aucun	Aucun	Faible	91	22	150	79	36.6	70	121	7333	7333	#NULL!	#NULL!	31.1	141	92	49	4.7	1	164	0	0	1	0	1	0	1	0	84.6023	ICpEF	1	3	HighBNP	1	180	1	180	24.8736	3	3.86528	1.6902	#NULL!	1
ICA-GE-00674	stade IV	oui	non	non	Inconnu	Inconnu	Faible	Moyen	97	25	172	90	37.2	62	165	4351	4351	#NULL!	8.5	9.8	138	100	64	3.7	0	157	0	0	1	1	0	1	0	0	73.3388	ICpEF	1	3	LowBNP	1	488	0	488	24.6663	4	3.63859	1.80618	#NULL!	1
ICA-GE-00569	stade IV	non	non	oui	Faible	Faible	Faible	Faible	120	12	140	81	38.4	77	148	14115	14115	#NULL!	8.4	274.8	142	113	52	2.3	0	175	0	1	1	0	0	0	1	0	82.7844	ICpEF	1	3	HighBNP	1	562	0	562	24.6531	4	4.14968	1.716	#NULL!	1
ICA-GE-00702	stade IV	non	non	non	Aucun	Aucun	Aucun	Faible	55	16	108	65	36.7	58.7	123	10997	10997	#NULL!	5.3	19.7	143	59	78	2.6	1	159	0	0	0	0	0	0	0	0	89.4675	ICpEF	1	3	HighBNP	1	38	0	38	23.5355	4	4.04127	1.89209	#NULL!	1
ICA-GE-00565	stade IV	oui	oui	non	Faible	Faible	Faible	Faible	63	27	133	71	36.8	66	150	3808	3808	#NULL!	5.4	4.7	143	96	63	2.6	0	170	0	1	1	0	0	0	1	0	83.3566	ICpEF	1	3	LowBNP	0	731	0	789	21.9031	4	3.5807	1.79934	#NULL!	1
[truncated: 3 more columns]
